# Supplementary material for: n-Undeca­nyl 2-(2,4-dichloro­anilino)-4,4-dimethyl-6-oxocyclo­hex-1-ene­carbo­dithio­ate
Source: Acta Crystallogr Sect E Struct Rep Online. 2009 Feb 25;65(Pt 3):o601. doi: 10.1107/S1600536809006187 (PMC2968650; doi:10.1107/S1600536809006187)
Supplement: Supplementary file 1 [file e-65-0o601-sup1.cif]

##############################################################################
###                                                                        ###
###        Electronic paper (Acta Crystallographica Section E)             ###
###                                                                        ###
##############################################################################
#                                                                            #
# This CIF contains the data in a paper accepted for publication in Acta     #
# Crystallographica Section E. It conforms to the requirements of Notes      #
# for Authors for Section E, and has been peer reviewed under the auspices   #
# of the IUCr Commission on Journals.                                        #
#                                                                            #
# Full details of the Crystallographic Information File format               #
# are given in the paper "The Crystallographic Information File (CIF):       #
# a New Standard Archive File for Crystallography" by S. R. Hall, F. H.      #
# Allen and I. D. Brown [Acta Cryst. (1991), A47, 655-685].                  #
#                                                                            #
# The current version of the core CIF dictionary is obtainable from          #
# ftp://ftp.iucr.org/pub/cif_core.dic. The current version number is 2.4.    #
#                                                                            #
# Software is freely available for graphical display of the structure(s) in  #
# this CIF.  For information consult the CIF home page http://www.iucr.org/  #
# cif/home.html                                                              #
#                                                                            #
# This file may be used for bona fide research purposes within the           #
# scientific community so long as proper attribution is given to the journal # 
# article from which it was obtained.                                        #
#                                                                            #
##############################################################################
                                             
data_global
_audit_creation_method     SHELXL-97
_journal_date_recd_electronic     2009-02-19
_journal_date_accepted     2009-02-19
_journal_name_full     'Acta Crystallographica, Section E'
_journal_year     2009
_journal_volume     65
_journal_issue      3
_journal_page_first     o601
_journal_page_last     o601
_journal_paper_category     QO
_journal_coeditor_code     BT2880
_publ_contact_author
;
     Dr. Seik Weng Ng
     Department of Chemistry
     University of Malaya
     50603 Kuala Lumpur
     Malaysia
;
_publ_contact_author_email     'seikweng@um.edu.my, eelashry60@hotmail.com'
_publ_contact_author_fax     '03 7967 4193'
_publ_contact_author_phone     '03 7967 6778'
_publ_section_title
;
<i>n</i>-Undecanyl
2-(2,4-dichloroanilino)-4,4-dimethyl-6-oxocyclohex-1-enecarbodithioate
;
loop_
    _publ_author_name
    _publ_author_address
    'El Ashry, El Sayed H.'
;
H.E.J. Research Institute of Chemistry
International Center for Chemical and Biological Sciences
University of Karachi
Karachi 75270
Pakistan
;
    'Amer, Mohammed R.'
;
H.E.J. Research Institute of Chemistry
International Center for Chemical and Biological Sciences
University of Karachi
Karachi 75270
Pakistan
;
    'Shah, M. Raza'
;
H.E.J. Research Institute of Chemistry
International Center for Chemical and Biological Sciences
University of Karachi
Karachi 75270
Pakistan
;
    'Ng, Seik Weng'
;
Department of Chemistry
University of Malaya
50603 Kuala Lumpur
Malaysia
;
_publ_section_synopsis     .
data_I
_audit_creation_method     SHELXL-97
_chemical_name_systematic
;
<i>n</i>-Undecanyl
2-(2,4-dichloroanilino)-4,4-dimethyl-6-oxocyclohex-1-enecarbodithioate
;
_chemical_name_common     ?
_chemical_formula_moiety     'C26 H37 Cl2 N O S2'
_chemical_formula_sum     'C26 H37 Cl2 N O S2'
_chemical_formula_iupac     'C26 H37 Cl2 N O S2'
_chemical_formula_weight     514.59
_chemical_melting_point     ?
_symmetry_cell_setting     Orthorhombic
_symmetry_space_group_name_H-M     'P n a 21'
_symmetry_space_group_name_Hall     'P 2c -2n'
loop_
    _symmetry_equiv_pos_as_xyz
    'x, y, z'
    '-x, -y, z+1/2'
    'x+1/2, -y+1/2, z'
    '-x+1/2, y+1/2, z+1/2'
_cell_length_a     14.6145(4)
_cell_length_b     31.3780(10)
_cell_length_c     5.9332(2)
_cell_angle_alpha     90.00
_cell_angle_beta     90.00
_cell_angle_gamma     90.00
_cell_volume     2720.8(2)
_cell_formula_units_Z     4
_cell_measurement_reflns_used     2890
_cell_measurement_theta_min     2.6
_cell_measurement_theta_max     19.4
_cell_measurement_temperature     100(2)
_exptl_crystal_description     Plate
_exptl_crystal_colour     Yellow
_exptl_crystal_size_max     0.30
_exptl_crystal_size_mid     0.20
_exptl_crystal_size_min     0.02
_exptl_crystal_density_diffrn     1.256
_exptl_crystal_density_meas     ?
_exptl_crystal_density_method     'not measured'
_exptl_crystal_F_000     1096
_exptl_absorpt_coefficient_mu     0.411
_exptl_absorpt_correction_type     Multi-scan
_exptl_absorpt_process_details     '(SADABS; Sheldrick, 1996)'
_exptl_absorpt_correction_T_min     0.665
_exptl_absorpt_correction_T_max     0.992
_diffrn_ambient_temperature     100(2)
_diffrn_radiation_type     MoK\a
_diffrn_radiation_wavelength     0.71073
_diffrn_radiation_source     'fine-focus sealed tube'
_diffrn_radiation_monochromator     graphite
_diffrn_measurement_device_type     'Bruker SMART APEX'
_diffrn_measurement_method     \w
_diffrn_detector_area_resol_mean     ?
_diffrn_reflns_number     24605
_diffrn_reflns_av_R_equivalents     0.0840
_diffrn_reflns_av_sigmaI/netI     0.0811
_diffrn_reflns_theta_min     1.30
_diffrn_reflns_theta_max     27.50
_diffrn_reflns_theta_full     27.50
_diffrn_measured_fraction_theta_max     1.000
_diffrn_measured_fraction_theta_full     1.000
_diffrn_reflns_limit_h_min     -18
_diffrn_reflns_limit_h_max     18
_diffrn_reflns_limit_k_min     -40
_diffrn_reflns_limit_k_max     40
_diffrn_reflns_limit_l_min     -7
_diffrn_reflns_limit_l_max     7
_diffrn_standards_number     0
_diffrn_standards_interval_count     0
_diffrn_standards_interval_time     0
_diffrn_standards_decay_%     0
_reflns_number_total     6244
_reflns_number_gt     4130
_reflns_threshold_expression     I>2\s(I)
_refine_ls_structure_factor_coef     Fsqd
_refine_ls_matrix_type     full
_refine_ls_R_factor_all     0.1066
_refine_ls_R_factor_gt     0.0643
_refine_ls_wR_factor_gt     0.1513
_refine_ls_wR_factor_ref     0.1774
_refine_ls_goodness_of_fit_ref     1.047
_refine_ls_restrained_S_all     1.047
_refine_ls_number_reflns     6244
_refine_ls_number_parameters     293
_refine_ls_number_restraints     2
_refine_ls_hydrogen_treatment     mixed
_refine_ls_weighting_scheme     calc
_refine_ls_weighting_details
           'calc w=1/[\s^2^(Fo^2^)+(0.09P)^2^+0.1294P] where P=(Fo^2^+2Fc^2^)/3'
_atom_sites_solution_hydrogens     geom
_atom_sites_solution_primary     direct
_atom_sites_solution_secondary     difmap
_refine_ls_shift/su_max     0.001
_refine_ls_shift/su_mean     0.001
_refine_diff_density_max     0.368
_refine_diff_density_min     -0.399
_refine_ls_extinction_method     none
_refine_ls_extinction_coef     ?
_refine_ls_abs_structure_details     'Flack (1983), 2816 Friedel pairs'
_refine_ls_abs_structure_Flack     0.10(10)
loop_
    _atom_type_symbol
    _atom_type_description
    _atom_type_scat_dispersion_real
    _atom_type_scat_dispersion_imag
    _atom_type_scat_source
    'C' 'C' 0.0033 0.0016
                         'International Tables Vol C Tables 4.2.6.8 and 6.1.1.4'
    'H' 'H' 0.0000 0.0000
                         'International Tables Vol C Tables 4.2.6.8 and 6.1.1.4'
    'N' 'N' 0.0061 0.0033
                         'International Tables Vol C Tables 4.2.6.8 and 6.1.1.4'
    'O' 'O' 0.0106 0.0060
                         'International Tables Vol C Tables 4.2.6.8 and 6.1.1.4'
    'S' 'S' 0.1246 0.1234
                         'International Tables Vol C Tables 4.2.6.8 and 6.1.1.4'
    'Cl' 'Cl' 0.1484 0.1585
                         'International Tables Vol C Tables 4.2.6.8 and 6.1.1.4'
_computing_data_collection     'APEX2 (Bruker, 2008)'
_computing_cell_refinement     'SAINT (Bruker, 2008)'
_computing_data_reduction     'SAINT (Bruker, 2008)'
_computing_structure_solution     'SHELXS97 (Sheldrick, 2008)'
_computing_structure_refinement     'SHELXL97 (Sheldrick, 2008)'
_computing_molecular_graphics     'X-SEED (Barbour, 2001)'
_computing_publication_material     'publCIF (Westrip, 2009)'
loop_
    _atom_site_type_symbol
    _atom_site_label
    _atom_site_fract_x
    _atom_site_fract_y
    _atom_site_fract_z
    _atom_site_U_iso_or_equiv
    _atom_site_adp_type
    _atom_site_calc_flag
    _atom_site_refinement_flags
    _atom_site_occupancy
    _atom_site_disorder_assembly
    _atom_site_disorder_group
    Cl Cl1 1.00959(9) 0.61556(4) 0.0000(3) 0.0572(4) Uani d . 1 . .
    Cl Cl2 0.78356(10) 0.56460(5) 0.6578(3) 0.0792(6) Uani d . 1 . .
    S S1 1.14467(7) 0.80008(4) -0.2529(2) 0.0428(3) Uani d . 1 . .
    S S2 0.96442(7) 0.76693(4) -0.1253(2) 0.0438(3) Uani d . 1 . .
    O O1 1.2659(2) 0.77730(11) 0.0313(7) 0.0582(11) Uani d . 1 . .
    N N1 0.9918(2) 0.70203(12) 0.2082(7) 0.0368(9) Uani d D 1 . .
    H H1 0.961(3) 0.7208(14) 0.128(9) 0.072(19) Uiso d D 1 . .
    C C1 1.2230(3) 0.75073(15) 0.1403(9) 0.0398(11) Uani d . 1 . .
    C C2 1.2713(3) 0.72670(17) 0.3218(8) 0.0461(13) Uani d . 1 . .
    H H2A 1.2694 0.7439 0.4616 0.055 Uiso calc R 1 . .
    H H2B 1.3363 0.7235 0.2782 0.055 Uiso calc R 1 . .
    C C3 1.2328(3) 0.68261(15) 0.3737(8) 0.0388(10) Uani d . 1 . .
    C C4 1.1304(3) 0.68848(14) 0.4192(7) 0.0354(10) Uani d . 1 . .
    H H4A 1.1019 0.6601 0.4382 0.042 Uiso calc R 1 . .
    H H4B 1.1227 0.7042 0.5626 0.042 Uiso calc R 1 . .
    C C5 1.0805(3) 0.71211(13) 0.2352(8) 0.0342(9) Uani d . 1 . .
    C C6 1.1242(3) 0.74336(14) 0.0975(8) 0.0358(10) Uani d . 1 . .
    C C7 1.2483(3) 0.65146(16) 0.1819(8) 0.0461(12) Uani d . 1 . .
    H H7A 1.3138 0.6496 0.1490 0.069 Uiso calc R 1 . .
    H H7B 1.2156 0.6614 0.0475 0.069 Uiso calc R 1 . .
    H H7C 1.2253 0.6233 0.2252 0.069 Uiso calc R 1 . .
    C C8 1.2777(3) 0.6654(2) 0.5899(8) 0.0539(14) Uani d . 1 . .
    H H8A 1.3432 0.6609 0.5636 0.081 Uiso calc R 1 . .
    H H8B 1.2490 0.6383 0.6315 0.081 Uiso calc R 1 . .
    H H8C 1.2694 0.6860 0.7123 0.081 Uiso calc R 1 . .
    C C9 1.0777(3) 0.76748(13) -0.0756(8) 0.0345(10) Uani d . 1 . .
    C C10 1.0630(3) 0.82146(14) -0.4492(8) 0.0410(11) Uani d . 1 . .
    H H10A 1.0362 0.7982 -0.5407 0.049 Uiso calc R 1 . .
    H H10B 1.0130 0.8360 -0.3672 0.049 Uiso calc R 1 . .
    C C11 1.1127(3) 0.85293(15) -0.6007(9) 0.0440(11) Uani d . 1 . .
    H H11A 1.1425 0.8749 -0.5059 0.053 Uiso calc R 1 . .
    H H11B 1.1613 0.8377 -0.6847 0.053 Uiso calc R 1 . .
    C C12 1.0492(3) 0.87471(15) -0.7678(10) 0.0478(12) Uani d . 1 . .
    H H12A 1.0284 0.8535 -0.8801 0.057 Uiso calc R 1 . .
    H H12B 0.9946 0.8852 -0.6864 0.057 Uiso calc R 1 . .
    C C13 1.0937(4) 0.91173(17) -0.8903(10) 0.0566(14) Uani d . 1 . .
    H H13A 1.1036 0.9351 -0.7807 0.068 Uiso calc R 1 . .
    H H13B 1.1546 0.9024 -0.9443 0.068 Uiso calc R 1 . .
    C C14 1.0409(4) 0.9295(2) -1.0893(11) 0.0703(17) Uani d . 1 . .
    H H14A 1.0727 0.9552 -1.1457 0.084 Uiso calc R 1 . .
    H H14B 1.0409 0.9081 -1.2119 0.084 Uiso calc R 1 . .
    C C15 0.9460(5) 0.9406(2) -1.0351(12) 0.0747(18) Uani d . 1 . .
    H H15A 0.9457 0.9636 -0.9209 0.090 Uiso calc R 1 . .
    H H15B 0.9152 0.9155 -0.9687 0.090 Uiso calc R 1 . .
    C C16 0.8908(4) 0.9558(2) -1.2488(13) 0.0769(19) Uani d . 1 . .
    H H16A 0.9145 0.9838 -1.2989 0.092 Uiso calc R 1 . .
    H H16B 0.9001 0.9352 -1.3730 0.092 Uiso calc R 1 . .
    C C17 0.7924(5) 0.9595(2) -1.2005(12) 0.0746(19) Uani d . 1 . .
    H H17A 0.7838 0.9807 -1.0786 0.090 Uiso calc R 1 . .
    H H17B 0.7700 0.9317 -1.1441 0.090 Uiso calc R 1 . .
    C C18 0.7344(4) 0.9726(2) -1.4016(13) 0.078(2) Uani d . 1 . .
    H H18A 0.7475 1.0028 -1.4396 0.093 Uiso calc R 1 . .
    H H18B 0.7512 0.9549 -1.5334 0.093 Uiso calc R 1 . .
    C C19 0.6346(5) 0.9677(3) -1.3545(15) 0.097(2) Uani d . 1 . .
    H H19A 0.6222 0.9374 -1.3190 0.117 Uiso calc R 1 . .
    H H19B 0.6191 0.9846 -1.2191 0.117 Uiso calc R 1 . .
    C C20 0.5735(5) 0.9809(3) -1.5409(15) 0.103(3) Uani d . 1 . .
    H H20A 0.5099 0.9744 -1.5012 0.155 Uiso calc R 1 . .
    H H20B 0.5902 0.9655 -1.6785 0.155 Uiso calc R 1 . .
    H H20C 0.5799 1.0116 -1.5663 0.155 Uiso calc R 1 . .
    C C21 0.9445(3) 0.66872(13) 0.3226(8) 0.0363(11) Uani d . 1 . .
    C C22 0.9440(3) 0.62774(14) 0.2343(10) 0.0420(11) Uani d . 1 . .
    C C23 0.8932(3) 0.59622(15) 0.3351(9) 0.0448(12) Uani d . 1 . .
    H H23 0.8915 0.5685 0.2712 0.054 Uiso calc R 1 . .
    C C24 0.8448(3) 0.60482(16) 0.5284(11) 0.0511(14) Uani d . 1 . .
    C C25 0.8451(3) 0.64514(16) 0.6211(10) 0.0491(13) Uani d . 1 . .
    H H25 0.8117 0.6509 0.7550 0.059 Uiso calc R 1 . .
    C C26 0.8953(3) 0.67727(14) 0.5153(9) 0.0408(11) Uani d . 1 . .
    H H26 0.8955 0.7052 0.5767 0.049 Uiso calc R 1 . .
loop_
    _atom_site_aniso_label
    _atom_site_aniso_U_11
    _atom_site_aniso_U_22
    _atom_site_aniso_U_33
    _atom_site_aniso_U_12
    _atom_site_aniso_U_13
    _atom_site_aniso_U_23
    Cl1 0.0577(8) 0.0573(8) 0.0566(7) 0.0050(6) 0.0064(7) -0.0103(7)
    Cl2 0.0463(8) 0.0621(9) 0.1293(15) -0.0022(7) 0.0212(9) 0.0387(10)
    S1 0.0261(5) 0.0416(6) 0.0608(7) 0.0032(5) 0.0118(6) 0.0043(6)
    S2 0.0229(5) 0.0495(7) 0.0592(7) -0.0022(5) 0.0030(6) 0.0071(6)
    O1 0.0199(15) 0.059(2) 0.095(3) -0.0036(14) 0.0063(18) 0.017(2)
    N1 0.0203(16) 0.039(2) 0.051(3) -0.0035(15) 0.0032(17) -0.0007(19)
    C1 0.0199(19) 0.045(2) 0.054(3) -0.0005(19) 0.012(2) 0.003(2)
    C2 0.022(2) 0.068(3) 0.048(3) -0.007(2) 0.0052(19) 0.000(2)
    C3 0.026(2) 0.061(3) 0.030(2) -0.0031(19) -0.001(2) -0.005(2)
    C4 0.026(2) 0.049(3) 0.031(2) -0.0050(18) 0.0022(17) -0.003(2)
    C5 0.0222(18) 0.038(2) 0.043(2) 0.0000(16) 0.004(2) -0.012(2)
    C6 0.0210(19) 0.039(2) 0.048(3) 0.0015(17) 0.0090(19) -0.007(2)
    C7 0.036(2) 0.059(3) 0.043(3) 0.013(2) 0.002(2) 0.006(2)
    C8 0.034(3) 0.098(4) 0.030(2) -0.017(3) -0.004(2) 0.014(3)
    C9 0.0211(19) 0.036(2) 0.047(3) -0.0005(17) 0.0100(18) -0.007(2)
    C10 0.033(2) 0.039(2) 0.051(3) 0.0016(19) 0.008(2) 0.001(2)
    C11 0.040(2) 0.043(3) 0.050(3) 0.001(2) 0.013(2) 0.000(2)
    C12 0.048(3) 0.047(3) 0.049(3) 0.005(2) 0.001(3) -0.002(2)
    C13 0.050(3) 0.057(3) 0.063(3) 0.003(3) 0.010(3) 0.008(3)
    C14 0.070(4) 0.070(4) 0.071(4) 0.003(3) 0.005(4) 0.008(3)
    C15 0.079(5) 0.069(4) 0.076(4) 0.001(3) -0.002(4) 0.009(3)
    C16 0.069(4) 0.071(4) 0.091(5) -0.004(3) -0.015(4) 0.026(4)
    C17 0.078(5) 0.059(4) 0.087(5) 0.006(3) -0.012(4) 0.007(3)
    C18 0.063(4) 0.079(4) 0.091(5) -0.005(3) -0.015(4) 0.031(4)
    C19 0.089(5) 0.104(5) 0.099(6) -0.018(4) -0.015(5) 0.026(5)
    C20 0.070(4) 0.125(6) 0.116(7) -0.027(4) -0.029(5) 0.004(6)
    C21 0.0192(19) 0.039(2) 0.050(3) -0.0032(17) -0.0009(18) 0.003(2)
    C22 0.027(2) 0.040(2) 0.059(3) 0.0040(18) -0.008(2) -0.005(2)
    C23 0.028(2) 0.037(3) 0.069(4) -0.0013(19) -0.009(2) 0.002(2)
    C24 0.022(2) 0.048(3) 0.084(4) 0.0005(19) -0.002(2) 0.022(3)
    C25 0.026(2) 0.057(3) 0.065(3) 0.007(2) 0.017(2) 0.011(3)
    C26 0.028(2) 0.036(2) 0.058(3) 0.0047(18) 0.013(2) 0.000(2)
loop_
    _geom_bond_atom_site_label_1
    _geom_bond_atom_site_label_2
    _geom_bond_site_symmetry_2
    _geom_bond_distance
    _geom_bond_publ_flag
    Cl1 C22 . 1.731(5) ?
    Cl2 C24 . 1.727(5) ?
    S1 C9 . 1.764(4) ?
    S1 C10 . 1.797(5) ?
    S2 C9 . 1.682(4) ?
    O1 C1 . 1.228(5) ?
    N1 C5 . 1.343(5) ?
    N1 C21 . 1.425(6) ?
    N1 H1 . 0.882(10) ?
    C1 C6 . 1.483(6) ?
    C1 C2 . 1.492(7) ?
    C2 C3 . 1.524(7) ?
    C2 H2A . 0.9900 ?
    C2 H2B . 0.9900 ?
    C3 C7 . 1.517(7) ?
    C3 C4 . 1.533(6) ?
    C3 C8 . 1.539(7) ?
    C4 C5 . 1.508(6) ?
    C4 H4A . 0.9900 ?
    C4 H4B . 0.9900 ?
    C5 C6 . 1.427(6) ?
    C6 C9 . 1.446(7) ?
    C7 H7A . 0.9800 ?
    C7 H7B . 0.9800 ?
    C7 H7C . 0.9800 ?
    C8 H8A . 0.9800 ?
    C8 H8B . 0.9800 ?
    C8 H8C . 0.9800 ?
    C10 C11 . 1.520(6) ?
    C10 H10A . 0.9900 ?
    C10 H10B . 0.9900 ?
    C11 C12 . 1.520(7) ?
    C11 H11A . 0.9900 ?
    C11 H11B . 0.9900 ?
    C12 C13 . 1.517(7) ?
    C12 H12A . 0.9900 ?
    C12 H12B . 0.9900 ?
    C13 C14 . 1.516(8) ?
    C13 H13A . 0.9900 ?
    C13 H13B . 0.9900 ?
    C14 C15 . 1.466(9) ?
    C14 H14A . 0.9900 ?
    C14 H14B . 0.9900 ?
    C15 C16 . 1.577(9) ?
    C15 H15A . 0.9900 ?
    C15 H15B . 0.9900 ?
    C16 C17 . 1.470(8) ?
    C16 H16A . 0.9900 ?
    C16 H16B . 0.9900 ?
    C17 C18 . 1.521(9) ?
    C17 H17A . 0.9900 ?
    C17 H17B . 0.9900 ?
    C18 C19 . 1.494(9) ?
    C18 H18A . 0.9900 ?
    C18 H18B . 0.9900 ?
    C19 C20 . 1.480(10) ?
    C19 H19A . 0.9900 ?
    C19 H19B . 0.9900 ?
    C20 H20A . 0.9800 ?
    C20 H20B . 0.9800 ?
    C20 H20C . 0.9800 ?
    C21 C26 . 1.377(7) ?
    C21 C22 . 1.388(6) ?
    C22 C23 . 1.374(7) ?
    C23 C24 . 1.374(8) ?
    C23 H23 . 0.9500 ?
    C24 C25 . 1.380(7) ?
    C25 C26 . 1.395(6) ?
    C25 H25 . 0.9500 ?
    C26 H26 . 0.9500 ?
loop_
    _geom_angle_atom_site_label_1
    _geom_angle_atom_site_label_2
    _geom_angle_atom_site_label_3
    _geom_angle_site_symmetry_1
    _geom_angle_site_symmetry_3
    _geom_angle
    _geom_angle_publ_flag
    C9 S1 C10 . . 103.6(2) ?
    C5 N1 C21 . . 125.7(4) ?
    C5 N1 H1 . . 114(4) ?
    C21 N1 H1 . . 120(4) ?
    O1 C1 C6 . . 120.9(4) ?
    O1 C1 C2 . . 118.8(4) ?
    C6 C1 C2 . . 120.3(4) ?
    C1 C2 C3 . . 115.5(4) ?
    C1 C2 H2A . . 108.4 ?
    C3 C2 H2A . . 108.4 ?
    C1 C2 H2B . . 108.4 ?
    C3 C2 H2B . . 108.4 ?
    H2A C2 H2B . . 107.5 ?
    C7 C3 C2 . . 112.2(4) ?
    C7 C3 C4 . . 110.8(4) ?
    C2 C3 C4 . . 106.7(4) ?
    C7 C3 C8 . . 109.6(4) ?
    C2 C3 C8 . . 109.3(4) ?
    C4 C3 C8 . . 108.1(4) ?
    C5 C4 C3 . . 113.8(4) ?
    C5 C4 H4A . . 108.8 ?
    C3 C4 H4A . . 108.8 ?
    C5 C4 H4B . . 108.8 ?
    C3 C4 H4B . . 108.8 ?
    H4A C4 H4B . . 107.7 ?
    N1 C5 C6 . . 121.7(4) ?
    N1 C5 C4 . . 115.9(4) ?
    C6 C5 C4 . . 122.4(4) ?
    C5 C6 C9 . . 123.7(4) ?
    C5 C6 C1 . . 116.4(4) ?
    C9 C6 C1 . . 119.8(4) ?
    C3 C7 H7A . . 109.5 ?
    C3 C7 H7B . . 109.5 ?
    H7A C7 H7B . . 109.5 ?
    C3 C7 H7C . . 109.5 ?
    H7A C7 H7C . . 109.5 ?
    H7B C7 H7C . . 109.5 ?
    C3 C8 H8A . . 109.5 ?
    C3 C8 H8B . . 109.5 ?
    H8A C8 H8B . . 109.5 ?
    C3 C8 H8C . . 109.5 ?
    H8A C8 H8C . . 109.5 ?
    H8B C8 H8C . . 109.5 ?
    C6 C9 S2 . . 125.6(3) ?
    C6 C9 S1 . . 117.8(3) ?
    S2 C9 S1 . . 116.6(3) ?
    C11 C10 S1 . . 108.0(3) ?
    C11 C10 H10A . . 110.1 ?
    S1 C10 H10A . . 110.1 ?
    C11 C10 H10B . . 110.1 ?
    S1 C10 H10B . . 110.1 ?
    H10A C10 H10B . . 108.4 ?
    C12 C11 C10 . . 112.7(4) ?
    C12 C11 H11A . . 109.0 ?
    C10 C11 H11A . . 109.0 ?
    C12 C11 H11B . . 109.0 ?
    C10 C11 H11B . . 109.0 ?
    H11A C11 H11B . . 107.8 ?
    C13 C12 C11 . . 113.3(4) ?
    C13 C12 H12A . . 108.9 ?
    C11 C12 H12A . . 108.9 ?
    C13 C12 H12B . . 108.9 ?
    C11 C12 H12B . . 108.9 ?
    H12A C12 H12B . . 107.7 ?
    C14 C13 C12 . . 115.8(5) ?
    C14 C13 H13A . . 108.3 ?
    C12 C13 H13A . . 108.3 ?
    C14 C13 H13B . . 108.3 ?
    C12 C13 H13B . . 108.3 ?
    H13A C13 H13B . . 107.4 ?
    C15 C14 C13 . . 113.5(5) ?
    C15 C14 H14A . . 108.9 ?
    C13 C14 H14A . . 108.9 ?
    C15 C14 H14B . . 108.9 ?
    C13 C14 H14B . . 108.9 ?
    H14A C14 H14B . . 107.7 ?
    C14 C15 C16 . . 112.3(6) ?
    C14 C15 H15A . . 109.1 ?
    C16 C15 H15A . . 109.1 ?
    C14 C15 H15B . . 109.1 ?
    C16 C15 H15B . . 109.1 ?
    H15A C15 H15B . . 107.9 ?
    C17 C16 C15 . . 111.5(6) ?
    C17 C16 H16A . . 109.3 ?
    C15 C16 H16A . . 109.3 ?
    C17 C16 H16B . . 109.3 ?
    C15 C16 H16B . . 109.3 ?
    H16A C16 H16B . . 108.0 ?
    C16 C17 C18 . . 114.4(6) ?
    C16 C17 H17A . . 108.7 ?
    C18 C17 H17A . . 108.7 ?
    C16 C17 H17B . . 108.7 ?
    C18 C17 H17B . . 108.7 ?
    H17A C17 H17B . . 107.6 ?
    C19 C18 C17 . . 111.7(6) ?
    C19 C18 H18A . . 109.3 ?
    C17 C18 H18A . . 109.3 ?
    C19 C18 H18B . . 109.3 ?
    C17 C18 H18B . . 109.3 ?
    H18A C18 H18B . . 107.9 ?
    C20 C19 C18 . . 114.8(7) ?
    C20 C19 H19A . . 108.6 ?
    C18 C19 H19A . . 108.6 ?
    C20 C19 H19B . . 108.6 ?
    C18 C19 H19B . . 108.6 ?
    H19A C19 H19B . . 107.5 ?
    C19 C20 H20A . . 109.5 ?
    C19 C20 H20B . . 109.5 ?
    H20A C20 H20B . . 109.5 ?
    C19 C20 H20C . . 109.5 ?
    H20A C20 H20C . . 109.5 ?
    H20B C20 H20C . . 109.5 ?
    C26 C21 C22 . . 119.4(4) ?
    C26 C21 N1 . . 120.4(4) ?
    C22 C21 N1 . . 120.1(4) ?
    C23 C22 C21 . . 120.3(5) ?
    C23 C22 Cl1 . . 119.3(4) ?
    C21 C22 Cl1 . . 120.3(4) ?
    C22 C23 C24 . . 120.0(5) ?
    C22 C23 H23 . . 120.0 ?
    C24 C23 H23 . . 120.0 ?
    C23 C24 C25 . . 120.7(4) ?
    C23 C24 Cl2 . . 119.6(4) ?
    C25 C24 Cl2 . . 119.7(4) ?
    C24 C25 C26 . . 119.0(5) ?
    C24 C25 H25 . . 120.5 ?
    C26 C25 H25 . . 120.5 ?
    C21 C26 C25 . . 120.5(4) ?
    C21 C26 H26 . . 119.8 ?
    C25 C26 H26 . . 119.8 ?
loop_
    _geom_torsion_atom_site_label_1
    _geom_torsion_atom_site_label_2
    _geom_torsion_atom_site_label_3
    _geom_torsion_atom_site_label_4
    _geom_torsion_site_symmetry_1
    _geom_torsion_site_symmetry_2
    _geom_torsion_site_symmetry_3
    _geom_torsion_site_symmetry_4
    _geom_torsion
    _geom_torsion_publ_flag
    O1 C1 C2 C3 . . . . -152.8(5) ?
    C6 C1 C2 C3 . . . . 28.9(6) ?
    C1 C2 C3 C7 . . . . 68.3(5) ?
    C1 C2 C3 C4 . . . . -53.1(5) ?
    C1 C2 C3 C8 . . . . -169.8(4) ?
    C7 C3 C4 C5 . . . . -69.6(5) ?
    C2 C3 C4 C5 . . . . 52.8(5) ?
    C8 C3 C4 C5 . . . . 170.2(4) ?
    C21 N1 C5 C6 . . . . 173.9(4) ?
    C21 N1 C5 C4 . . . . -6.2(6) ?
    C3 C4 C5 N1 . . . . 150.6(4) ?
    C3 C4 C5 C6 . . . . -29.5(6) ?
    N1 C5 C6 C9 . . . . 1.9(7) ?
    C4 C5 C6 C9 . . . . -178.1(4) ?
    N1 C5 C6 C1 . . . . -178.4(4) ?
    C4 C5 C6 C1 . . . . 1.6(6) ?
    O1 C1 C6 C5 . . . . -179.3(4) ?
    C2 C1 C6 C5 . . . . -1.0(6) ?
    O1 C1 C6 C9 . . . . 0.4(7) ?
    C2 C1 C6 C9 . . . . 178.7(4) ?
    C5 C6 C9 S2 . . . . 6.9(6) ?
    C1 C6 C9 S2 . . . . -172.8(4) ?
    C5 C6 C9 S1 . . . . -172.5(3) ?
    C1 C6 C9 S1 . . . . 7.8(5) ?
    C10 S1 C9 C6 . . . . 176.9(3) ?
    C10 S1 C9 S2 . . . . -2.6(3) ?
    C9 S1 C10 C11 . . . . 175.8(3) ?
    S1 C10 C11 C12 . . . . -177.4(3) ?
    C10 C11 C12 C13 . . . . 169.5(4) ?
    C11 C12 C13 C14 . . . . 168.9(5) ?
    C12 C13 C14 C15 . . . . 52.6(7) ?
    C13 C14 C15 C16 . . . . -175.9(5) ?
    C14 C15 C16 C17 . . . . 169.8(6) ?
    C15 C16 C17 C18 . . . . -178.1(6) ?
    C16 C17 C18 C19 . . . . 169.0(6) ?
    C17 C18 C19 C20 . . . . 178.5(7) ?
    C5 N1 C21 C26 . . . . 95.2(5) ?
    C5 N1 C21 C22 . . . . -87.9(6) ?
    C26 C21 C22 C23 . . . . 1.6(7) ?
    N1 C21 C22 C23 . . . . -175.4(4) ?
    C26 C21 C22 Cl1 . . . . -176.9(3) ?
    N1 C21 C22 Cl1 . . . . 6.1(6) ?
    C21 C22 C23 C24 . . . . -2.1(7) ?
    Cl1 C22 C23 C24 . . . . 176.4(4) ?
    C22 C23 C24 C25 . . . . 1.2(7) ?
    C22 C23 C24 Cl2 . . . . -178.3(4) ?
    C23 C24 C25 C26 . . . . 0.1(7) ?
    Cl2 C24 C25 C26 . . . . 179.7(4) ?
    C22 C21 C26 C25 . . . . -0.2(7) ?
    N1 C21 C26 C25 . . . . 176.8(4) ?
    C24 C25 C26 C21 . . . . -0.7(7) ?
loop_
    _geom_hbond_atom_site_label_D
    _geom_hbond_atom_site_label_H
    _geom_hbond_atom_site_label_A
    _geom_hbond_site_symmetry_A
    _geom_hbond_distance_DH
    _geom_hbond_distance_HA
    _geom_hbond_distance_DA
    _geom_hbond_angle_DHA
    _geom_hbond_publ_flag
    N1 H1 S2 . 0.880(10)
                       2.09(3) 2.867(4) 147(5) yes
