# Supplementary material for: n-Undeca­nyl 2-(2,4-dichloro­anilino)-4,4-dimethyl-6-oxocyclo­hex-1-ene­carbo­dithio­ate
Source: Acta Crystallogr Sect E Struct Rep Online. 2009 Feb 25;65(Pt 3):o601. doi: 10.1107/S1600536809006187 (PMC2968650; doi:10.1107/S1600536809006187)
Supplement: Supplementary file 2 [file e-65-0o601-Isup2.hkl]

# 
# h,k,l, Fc-squared, Fo-squared, sigma(Fo-squared) and status flag 
# 
data_I
_shelx_title '  Pna21' 
_shelx_refln_list_code          4 
_shelx_F_calc_maximum      231.31 
_exptl_crystal_F_000      1096.00 
_reflns_d_resolution_high  0.7696 
 
loop_ 
 _symmetry_equiv_pos_as_xyz 
 'x, y, z' 
 '-x, -y, z+1/2' 
 'x+1/2, -y+1/2, z' 
 '-x+1/2, y+1/2, z+1/2' 
 
_cell_length_a    14.6145 
_cell_length_b    31.3776 
_cell_length_c     5.9332 
_cell_angle_alpha  90.000 
_cell_angle_beta   90.000 
_cell_angle_gamma  90.000 
 
_shelx_F_squared_multiplier     1.000 
 
loop_ 
 _refln_index_h 
 _refln_index_k 
 _refln_index_l 
 _refln_F_squared_calc 
 _refln_F_squared_meas 
 _refln_F_squared_sigma 
 _refln_observed_status 
   2   0  -7       34.55      -26.68     36.35 o 
   4   0  -7       41.92       23.36     34.33 o 
   6   0  -7       83.28       97.07     52.66 o 
   0   1  -7       46.34       46.62     33.49 o 
   1   1  -7        7.23      -22.62     21.22 o 
   2   1  -7       15.38       51.47     26.46 o 
   3   1  -7        7.19       -1.17     23.17 o 
   4   1  -7       49.11       34.60     27.69 o 
   5   1  -7       18.89       36.88     29.27 o 
   6   1  -7       45.19       76.18     36.18 o 
   7   1  -7        8.72       72.96     37.16 o 
   1   2  -7        7.10        5.31     21.99 o 
   2   2  -7       12.55       -4.41     23.81 o 
   3   2  -7       54.42       79.30     27.85 o 
   4   2  -7       24.20       18.54     23.96 o 
   5   2  -7       21.74       37.63     25.25 o 
   6   2  -7      123.97      180.26     46.63 o 
   7   2  -7       35.14       65.42     42.56 o 
   0   3  -7       42.83       52.28     36.79 o 
   1   3  -7        7.19       -5.84     20.15 o 
   2   3  -7       17.45       15.80     24.91 o 
   3   3  -7       20.20       -1.06     25.28 o 
   4   3  -7       14.45       14.67     25.08 o 
   5   3  -7       60.35       67.23     28.39 o 
   6   3  -7        8.05       48.25     32.58 o 
   7   3  -7       13.52       34.11     34.16 o 
   1   4  -7       58.79       85.86     25.01 o 
   2   4  -7       24.07       16.17     22.36 o 
   3   4  -7       49.53       51.41     29.47 o 
   4   4  -7       56.76       18.84     25.88 o 
   5   4  -7       18.15       18.20     26.08 o 
   6   4  -7        9.08       18.71     27.25 o 
   7   4  -7        4.87      -24.31     35.44 o 
   0   5  -7       10.80        0.45     34.14 o 
   1   5  -7       30.61       51.21     23.12 o 
   2   5  -7       30.59       45.52     26.27 o 
   3   5  -7       17.47       30.77     28.91 o 
   4   5  -7        7.64       32.94     29.56 o 
   5   5  -7       37.48       67.63     28.34 o 
   6   5  -7        1.14       -1.88     26.02 o 
   7   5  -7        0.27       19.21     31.86 o 
   1   6  -7      130.69      120.27     30.64 o 
   2   6  -7       28.97       48.36     25.82 o 
   3   6  -7      112.90      115.39     32.92 o 
   4   6  -7       60.66       76.98     31.16 o 
   5   6  -7       48.87       84.61     29.26 o 
   6   6  -7       25.82       50.78     28.27 o 
   7   6  -7       11.60       53.22     34.30 o 
   0   7  -7       36.93       13.83     68.01 o 
   1   7  -7       35.83       43.57     25.06 o 
   2   7  -7       16.08       10.40     24.22 o 
   3   7  -7       10.58       31.43     28.82 o 
   4   7  -7      149.48      171.38     36.02 o 
   5   7  -7        1.14       33.86     30.74 o 
   6   7  -7       36.48       76.22     28.86 o 
   7   7  -7       20.52       49.82     33.97 o 
   1   8  -7       48.73       40.09     25.40 o 
   2   8  -7       41.22       -0.66     24.33 o 
   3   8  -7        3.16       16.98     29.43 o 
   4   8  -7       18.62       58.36     30.58 o 
   5   8  -7        2.20       49.22     31.61 o 
   6   8  -7       23.92       -4.92     28.39 o 
   7   8  -7        1.69       36.15     33.84 o 
   0   9  -7       10.21      -20.79     62.41 o 
   1   9  -7        3.36       37.58     25.60 o 
   2   9  -7        5.98       18.85     25.72 o 
   3   9  -7       14.22        5.30     27.41 o 
   4   9  -7      124.34      124.70     48.24 o 
   5   9  -7       55.50       15.07     31.12 o 
   6   9  -7       35.96       34.54     31.54 o 
   1  10  -7       35.71        6.36     26.92 o 
   2  10  -7       45.94       27.79     26.70 o 
   3  10  -7       28.32       45.11     37.50 o 
   4  10  -7       28.24       37.06     30.85 o 
   5  10  -7       14.94       34.97     32.11 o 
   6  10  -7       12.07       21.25     30.99 o 
   0  11  -7        0.55       10.43     61.83 o 
   1  11  -7       10.97       13.22     26.95 o 
   2  11  -7       13.93        9.32     25.46 o 
   3  11  -7        0.52        5.20     29.55 o 
   4  11  -7       43.21       55.42     32.11 o 
   5  11  -7       77.75       59.75     32.79 o 
   6  11  -7       26.03       57.84     33.12 o 
   1  12  -7       27.70       31.68     28.90 o 
   2  12  -7       29.77       44.63     30.68 o 
   3  12  -7       57.36       59.71     28.02 o 
   4  12  -7        2.30       13.90     32.66 o 
   5  12  -7       19.02       28.55     32.77 o 
   0  13  -7       17.54       20.62     40.11 o 
   1  13  -7       46.38       34.29     28.88 o 
   2  13  -7       21.36       24.63     30.54 o 
   3  13  -7        7.55       64.03     28.38 o 
   4  13  -7       37.48       23.34     30.86 o 
   5  13  -7       11.60       24.86     31.12 o 
   1  14  -7       32.43       31.92     29.13 o 
   2  14  -7        5.77       16.61     28.78 o 
   3  14  -7       28.34       10.72     27.99 o 
   4  14  -7        3.84       14.95     31.49 o 
   0  15  -7       70.85       45.80     43.36 o 
   1  15  -7       30.01       30.83     29.20 o 
   2  15  -7       40.72       46.74     39.86 o 
   3  15  -7        4.92       20.01     29.75 o 
   1  16  -7        6.91       22.99     34.85 o 
   2  16  -7       13.80       60.62     31.15 o 
   0  17  -7       50.40       66.37     46.32 o 
   0   0  -6      231.57      242.44     35.50 o 
   2   0  -6      165.26      234.56     32.38 o 
   4   0  -6      718.17      663.09     78.42 o 
   6   0  -6       17.21       58.95     37.03 o 
   8   0  -6       21.26       12.10     38.39 o 
  10   0  -6       94.66      159.83     50.67 o 
   1   1  -6      226.52      267.91     19.12 o 
   2   1  -6      501.74      485.55     27.12 o 
   3   1  -6        9.19        4.08     17.20 o 
   4   1  -6       37.82      100.70     24.23 o 
   5   1  -6       21.64       44.12     23.03 o 
   6   1  -6      158.97      121.05     28.57 o 
   7   1  -6       14.95       10.19     25.99 o 
   8   1  -6       53.68       66.75     28.89 o 
   9   1  -6       39.68       27.86     28.92 o 
  10   1  -6       19.91       56.72     48.45 o 
  11   1  -6        3.68       -7.12     34.98 o 
   0   2  -6      452.29      564.71     48.51 o 
   1   2  -6        1.45       57.20     14.78 o 
   2   2  -6      100.15      185.54     19.56 o 
   3   2  -6       56.54       52.38     16.06 o 
   4   2  -6      252.52      255.43     29.60 o 
   5   2  -6       12.15      -15.33     20.64 o 
   6   2  -6       38.80       97.04     25.92 o 
   7   2  -6       46.17       49.07     25.39 o 
   8   2  -6        8.57       25.91     28.89 o 
   9   2  -6       54.21       70.61     31.98 o 
  10   2  -6        8.50       39.47     31.73 o 
  11   2  -6       24.12       45.98     34.36 o 
   1   3  -6      139.10      116.70     19.31 o 
   2   3  -6      102.69      138.03     18.17 o 
   3   3  -6        3.36       46.78     16.71 o 
   4   3  -6       30.98       59.22     23.05 o 
   5   3  -6       36.53       66.27     23.38 o 
   6   3  -6      131.92      163.15     32.24 o 
   7   3  -6       25.40       27.61     28.25 o 
   8   3  -6       71.37       71.87     31.84 o 
   9   3  -6       59.33       77.18     38.18 o 
  10   3  -6       69.07       85.13     34.22 o 
  11   3  -6       16.15      -20.07     31.70 o 
   0   4  -6      110.11      113.37     71.78 o 
   1   4  -6       26.67       31.89     15.49 o 
   2   4  -6      210.70      220.96     21.44 o 
   3   4  -6       29.48       56.16     18.35 o 
   4   4  -6       11.77       34.58     25.03 o 
   5   4  -6       67.21       83.41     42.24 o 
   6   4  -6       89.62      169.93     32.59 o 
   7   4  -6       34.98       39.15     28.80 o 
   8   4  -6       84.31       91.32     32.54 o 
   9   4  -6       15.03       20.30     29.08 o 
  10   4  -6       23.97       25.67     32.05 o 
  11   4  -6       36.37       62.67     34.27 o 
   1   5  -6       62.63       66.14     20.08 o 
   2   5  -6       72.02       78.85     19.28 o 
   3   5  -6      114.77      121.25     20.47 o 
   4   5  -6       26.00       23.62     19.39 o 
   5   5  -6       51.40      100.29     29.06 o 
   6   5  -6      121.28      204.50     33.40 o 
   7   5  -6        3.40       31.93     28.33 o 
   8   5  -6       28.53       67.04     31.76 o 
   9   5  -6      159.26      244.27     40.42 o 
  10   5  -6       46.76       43.32     32.23 o 
  11   5  -6       61.88       91.77     35.81 o 
   0   6  -6       81.53       72.65     35.43 o 
   1   6  -6        2.16       12.83     21.84 o 
   2   6  -6      116.31      162.40     23.73 o 
   3   6  -6       26.44       43.93     19.96 o 
   4   6  -6       20.25       20.72     19.82 o 
   5   6  -6      135.65      125.77     30.47 o 
   6   6  -6      133.03      132.41     32.10 o 
   7   6  -6       18.81       32.85     28.14 o 
   8   6  -6       62.72       78.21     31.62 o 
   9   6  -6        1.57       33.26     30.19 o 
  10   6  -6       24.85       32.87     31.52 o 
  11   6  -6       40.04       41.80     33.92 o 
   1   7  -6        8.55      -23.83     20.48 o 
   2   7  -6       94.28       91.92     24.67 o 
   3   7  -6       46.66       59.34     20.81 o 
   4   7  -6        4.49        9.12     18.93 o 
   5   7  -6        2.16      -15.73     32.42 o 
   6   7  -6       77.13      101.56     30.32 o 
   7   7  -6       12.42       43.24     28.24 o 
   8   7  -6       73.20      118.78     35.25 o 
   9   7  -6       56.96        6.56     29.18 o 
  10   7  -6       57.52       78.55     34.67 o 
  11   7  -6       43.73       47.74     33.99 o 
   0   8  -6      176.01      146.37     39.49 o 
   1   8  -6       19.27       17.46     22.83 o 
   2   8  -6       44.54       49.81     24.50 o 
   3   8  -6      124.00      129.47     23.74 o 
   4   8  -6       10.97      -10.28     19.07 o 
   5   8  -6       42.27       47.24     36.38 o 
   6   8  -6      112.65      167.12     34.07 o 
   7   8  -6       30.05       59.86     29.19 o 
   8   8  -6      195.78      196.73     36.91 o 
   9   8  -6       17.61        2.89     46.49 o 
  10   8  -6       35.01       63.77     34.12 o 
  11   8  -6       22.01       57.59     33.94 o 
   1   9  -6       34.96       23.74     23.27 o 
   2   9  -6      168.34      131.38     27.77 o 
   3   9  -6       84.60      166.19     24.14 o 
   4   9  -6       22.83       12.40     19.88 o 
   5   9  -6       32.75       -1.79     25.41 o 
   6   9  -6       66.08       77.92     46.50 o 
   7   9  -6      204.32      243.29     37.28 o 
   8   9  -6       17.97       13.29     27.88 o 
   9   9  -6        0.42       -2.49     29.06 o 
  10   9  -6       41.93       65.20     32.82 o 
  11   9  -6       52.22      103.58     36.86 o 
   0  10  -6       96.39       59.13     35.69 o 
   1  10  -6       99.10      107.33     27.28 o 
   2  10  -6       73.44       71.72     26.23 o 
   3  10  -6       98.91       99.29     26.99 o 
   4  10  -6       29.17       17.72     19.76 o 
   5  10  -6       37.93       11.01     27.23 o 
   6  10  -6        5.84      -32.29     35.80 o 
   7  10  -6       74.76       94.08     31.14 o 
   8  10  -6       13.16       46.25     29.71 o 
   9  10  -6        7.30      -25.80     27.51 o 
  10  10  -6      124.05      101.94     35.15 o 
   1  11  -6       71.23       41.52     24.91 o 
   2  11  -6       12.25        6.06     22.66 o 
   3  11  -6       12.14       38.49     24.44 o 
   4  11  -6       80.08       95.76     23.46 o 
   5  11  -6       19.13      -22.17     25.52 o 
   6  11  -6       42.92       43.17     30.05 o 
   7  11  -6       35.31       85.46     32.39 o 
   8  11  -6        0.88        5.36     34.73 o 
   9  11  -6       11.67      -17.98     29.74 o 
  10  11  -6       14.13       40.92     33.78 o 
   0  12  -6       47.80       12.49     31.82 o 
   1  12  -6       14.63       32.48     23.76 o 
   2  12  -6       12.07       17.09     23.40 o 
   3  12  -6       60.21       29.80     24.62 o 
   4  12  -6      104.83       67.74     26.58 o 
   5  12  -6       23.19       62.89     29.27 o 
   6  12  -6       24.93       17.64     28.14 o 
   7  12  -6       80.71       70.10     37.77 o 
   8  12  -6       14.72       10.42     29.70 o 
   9  12  -6       12.67       13.26     30.00 o 
  10  12  -6       93.75       86.93     36.29 o 
   1  13  -6       97.27      118.45     28.40 o 
   2  13  -6       51.17       87.37     28.12 o 
   3  13  -6       30.17       39.91     25.32 o 
   4  13  -6       40.81       67.81     27.38 o 
   5  13  -6       67.80       58.57     22.49 o 
   6  13  -6       21.46       17.40     27.82 o 
   7  13  -6      155.46      187.74     36.42 o 
   8  13  -6        3.75       -5.41     29.48 o 
   9  13  -6        5.26       36.95     33.28 o 
  10  13  -6        6.31       40.97     33.19 o 
   0  14  -6       79.48       66.49     36.69 o 
   1  14  -6       21.54       49.97     25.72 o 
   2  14  -6      159.42      134.62     44.47 o 
   3  14  -6      133.29      154.15     30.99 o 
   4  14  -6        0.52       -3.65     25.08 o 
   5  14  -6       50.82       23.53     22.59 o 
   6  14  -6       27.95       26.48     29.43 o 
   7  14  -6      107.96      127.96     33.77 o 
   8  14  -6        2.58       24.32     29.86 o 
   9  14  -6       88.40      109.95     34.76 o 
   1  15  -6       53.57       39.90     26.25 o 
   2  15  -6        4.17       -3.50     23.61 o 
   3  15  -6      113.11      104.28     28.42 o 
   4  15  -6        7.58       25.24     25.77 o 
   5  15  -6       40.22       58.70     27.07 o 
   6  15  -6       68.65       96.63     31.89 o 
   7  15  -6       40.32       78.71     32.65 o 
   8  15  -6        9.43       15.44     30.49 o 
   9  15  -6       37.57        9.11     32.95 o 
   0  16  -6        2.40      -30.56     32.19 o 
   1  16  -6       61.05       19.61     24.92 o 
   2  16  -6        4.10      -10.80     23.39 o 
   3  16  -6       15.43       42.03     29.61 o 
   4  16  -6       77.05       37.64     32.90 o 
   5  16  -6      137.76      139.90     32.11 o 
   6  16  -6        0.73       67.50     35.25 o 
   7  16  -6       34.55       60.48     31.36 o 
   8  16  -6        8.35       -7.12     29.01 o 
   9  16  -6       71.79       47.71     33.61 o 
   1  17  -6       91.93       51.16     26.58 o 
   2  17  -6       29.26       20.02     24.98 o 
   3  17  -6      249.08      247.11     35.33 o 
   4  17  -6       12.93       29.98     31.31 o 
   5  17  -6       64.90       84.21     41.40 o 
   6  17  -6       20.38       39.29     28.76 o 
   7  17  -6       40.16       -0.98     29.13 o 
   8  17  -6       25.01       56.38     33.12 o 
   0  18  -6      214.54      129.54     44.59 o 
   1  18  -6       14.67       17.43     26.00 o 
   2  18  -6       27.20       27.35     25.76 o 
   3  18  -6       41.18       70.04     28.47 o 
   4  18  -6       20.01      -18.91     25.16 o 
   5  18  -6       85.76       89.90     30.08 o 
   6  18  -6       63.63       10.89     31.59 o 
   7  18  -6       36.35       23.42     36.83 o 
   8  18  -6       48.95       20.58     32.84 o 
   1  19  -6       74.37       75.19     28.74 o 
   2  19  -6       43.41       41.07     26.87 o 
   3  19  -6       72.32      120.73     31.38 o 
   4  19  -6        4.53       -7.30     25.86 o 
   5  19  -6       19.32        2.06     26.24 o 
   6  19  -6       88.22       64.73     35.04 o 
   7  19  -6       64.05       70.04     38.45 o 
   0  20  -6       56.37        4.28     35.97 o 
   1  20  -6        8.10      -35.41     23.61 o 
   2  20  -6        1.37       -8.67     26.01 o 
   3  20  -6        1.24        9.66     25.84 o 
   4  20  -6       56.48       75.12     30.36 o 
   5  20  -6       34.08       -2.82     27.63 o 
   6  20  -6       42.74      113.38     37.82 o 
   7  20  -6       11.47        3.68     35.91 o 
   1  21  -6       34.74       55.81     28.37 o 
   2  21  -6       24.02        3.61     26.09 o 
   3  21  -6       33.26       41.31     28.37 o 
   4  21  -6       24.41       40.25     29.02 o 
   5  21  -6       75.32       91.89     32.45 o 
   6  21  -6       33.14        2.86     32.88 o 
   0  22  -6       21.32       71.39     43.22 o 
   1  22  -6       28.96      -10.11     26.10 o 
   2  22  -6       41.20       18.37     34.91 o 
   3  22  -6        3.11        5.18     27.11 o 
   4  22  -6       80.88       59.16     30.02 o 
   5  22  -6       35.32       58.14     29.59 o 
   6  22  -6       21.93       55.59     35.39 o 
   1  23  -6       14.54       21.68     26.80 o 
   2  23  -6        3.09        2.75     26.55 o 
   3  23  -6        8.08       11.30     28.10 o 
   4  23  -6       30.03       85.64     37.61 o 
   5  23  -6       25.13       29.59     36.05 o 
   0  24  -6       39.58       43.92     40.35 o 
   1  24  -6       13.65       64.48     29.01 o 
   2  24  -6       18.85       -4.49     27.65 o 
   3  24  -6       33.44       24.22     29.63 o 
   4  24  -6       10.98       -6.94     32.12 o 
   1  25  -6       16.61        9.74     28.39 o 
   2  25  -6        2.62       21.03     29.86 o 
   2   0  -5      103.03      162.19     23.46 o 
   4   0  -5      146.50      178.09     32.01 o 
   6   0  -5      165.56      249.75     47.51 o 
   8   0  -5      159.79      246.36     47.80 o 
  10   0  -5      195.34      224.78     76.08 o 
  12   0  -5      283.08      282.07     83.42 o 
  14   0  -5       49.46      110.86     73.58 o 
   0   1  -5      176.14      175.05     25.56 o 
   1   1  -5      199.51      226.01     16.53 o 
   2   1  -5      338.33      340.23     26.03 o 
   3   1  -5      180.27      198.88     21.74 o 
   4   1  -5      339.35      381.74     24.91 o 
   5   1  -5      158.93      209.92     23.20 o 
   6   1  -5       54.52      112.49     24.64 o 
   7   1  -5        6.81       -1.98     20.92 o 
   8   1  -5      225.54      335.06     52.08 o 
   9   1  -5        6.31       15.93     24.54 o 
  10   1  -5       32.05       81.23     30.97 o 
  11   1  -5       18.42       45.00     32.71 o 
  12   1  -5      275.24      280.38     58.47 o 
  13   1  -5        5.70       36.46     46.14 o 
  14   1  -5      148.43       82.16     50.56 o 
   1   2  -5      399.94      426.65     21.13 o 
   2   2  -5      336.23      443.14     20.34 o 
   3   2  -5      459.31      518.53     28.19 o 
   4   2  -5      116.46      167.16     19.45 o 
   5   2  -5      215.90      227.35     31.54 o 
   6   2  -5       91.30       97.56     24.59 o 
   7   2  -5      246.42      224.97     29.42 o 
   8   2  -5      247.59      272.43     45.41 o 
   9   2  -5       30.89       43.42     24.59 o 
  10   2  -5       58.71       70.31     27.68 o 
  11   2  -5       48.80       53.17     33.51 o 
  12   2  -5       61.19       -2.21     41.65 o 
  13   2  -5      129.20       51.16     46.85 o 
  14   2  -5       13.91       93.84     49.89 o 
   0   3  -5      589.36      633.13     45.47 o 
   1   3  -5      108.34      114.22     16.36 o 
   2   3  -5      473.69      537.77     28.82 o 
   3   3  -5      414.28      476.69     25.50 o 
   4   3  -5      202.45      260.45     20.98 o 
   5   3  -5      120.86      158.01     21.83 o 
   6   3  -5       42.80       67.44     22.71 o 
   7   3  -5      111.93      161.43     27.42 o 
   8   3  -5       53.06      109.07     26.42 o 
   9   3  -5        7.67       28.89     24.62 o 
  10   3  -5       24.63       25.45     24.97 o 
  11   3  -5        1.44       42.58     33.23 o 
  12   3  -5       48.93       24.54     42.63 o 
  13   3  -5       24.06        9.91     60.79 o 
  14   3  -5      235.29      178.73     63.42 o 
   1   4  -5       41.96       41.69     13.83 o 
   2   4  -5      112.03      120.23     17.98 o 
   3   4  -5      220.27      307.62     22.45 o 
   4   4  -5        7.56       16.56     14.48 o 
   5   4  -5       87.94       97.38     18.67 o 
   6   4  -5      148.67      160.03     33.17 o 
   7   4  -5      211.23      213.93     27.39 o 
   8   4  -5       97.17       80.34     26.41 o 
   9   4  -5       24.46       59.97     25.83 o 
  10   4  -5      100.80       63.33     33.02 o 
  11   4  -5       28.41       26.13     28.06 o 
  12   4  -5       11.64       23.88     29.55 o 
  13   4  -5      126.64      144.72     45.19 o 
  14   4  -5       17.63       31.28     41.42 o 
   0   5  -5     1350.46     1147.44     49.39 o 
   1   5  -5      146.57      156.87     21.73 o 
   2   5  -5       51.56       38.03     15.36 o 
   3   5  -5      565.48      614.56     31.40 o 
   4   5  -5      202.63      196.38     19.89 o 
   5   5  -5       41.93       44.21     17.28 o 
   6   5  -5        4.77       71.99     29.97 o 
   7   5  -5      242.29      266.87     28.67 o 
   8   5  -5       72.20       85.22     24.22 o 
   9   5  -5       44.56       68.97     27.12 o 
  10   5  -5        4.24       33.82     28.59 o 
  11   5  -5      122.34      121.37     34.56 o 
  12   5  -5       29.75       -7.14     29.18 o 
  13   5  -5      248.15      248.21     78.67 o 
  14   5  -5       22.86       68.20     42.05 o 
   1   6  -5      273.08      242.35     18.48 o 
   2   6  -5       81.65      105.49     17.49 o 
   3   6  -5      354.63      443.91     37.15 o 
   4   6  -5       60.01       68.80     18.35 o 
   5   6  -5      114.82       91.80     19.17 o 
   6   6  -5      361.54      353.25     30.32 o 
   7   6  -5       81.34      116.46     23.87 o 
   8   6  -5      107.98      123.02     25.46 o 
   9   6  -5       12.88       56.87     40.74 o 
  10   6  -5       51.10       68.83     30.28 o 
  11   6  -5      157.64      195.87     36.61 o 
  12   6  -5        9.68        3.88     28.58 o 
  13   6  -5      149.97      221.46     48.87 o 
  14   6  -5       36.52       33.64     41.58 o 
   0   7  -5      520.04      514.81     33.53 o 
   1   7  -5       59.80       79.46     17.49 o 
   2   7  -5      545.46      523.06     26.12 o 
   3   7  -5      662.25      713.14     35.73 o 
   4   7  -5       37.86       74.78     18.24 o 
   5   7  -5      193.46      144.72     20.78 o 
   6   7  -5      131.99      188.55     29.93 o 
   7   7  -5       52.28       87.12     27.06 o 
   8   7  -5       39.73       48.95     26.88 o 
   9   7  -5      243.63      216.09     34.22 o 
  10   7  -5      262.01      262.10     38.63 o 
  11   7  -5       43.03       50.61     30.33 o 
  12   7  -5       55.17       77.25     32.02 o 
  13   7  -5       57.49      118.41     44.37 o 
  14   7  -5       23.97       26.26     42.07 o 
   1   8  -5      665.99      622.67     27.95 o 
   2   8  -5       39.19       63.27     20.05 o 
   3   8  -5      215.87      233.12     28.06 o 
   4   8  -5      280.21      273.83     26.91 o 
   5   8  -5       21.42       33.56     19.92 o 
   6   8  -5      209.64      255.20     27.06 o 
   7   8  -5       11.87       53.10     26.05 o 
   8   8  -5      108.98       70.97     28.25 o 
   9   8  -5       83.20      101.20     30.63 o 
  10   8  -5       66.06      121.97     34.44 o 
  11   8  -5        2.20       -1.96     27.71 o 
  12   8  -5      124.93      112.18     34.27 o 
  13   8  -5      129.55      136.64     37.00 o 
   0   9  -5      364.77      393.19     37.13 o 
   1   9  -5      325.30      379.83     28.43 o 
   2   9  -5      107.04      105.55     21.62 o 
   3   9  -5       54.14       58.60     22.01 o 
   4   9  -5      163.53      180.22     26.93 o 
   5   9  -5      218.34      208.26     26.30 o 
   6   9  -5       73.53       70.24     21.65 o 
   7   9  -5        7.08      -15.94     22.89 o 
   8   9  -5        4.08      -14.25     23.94 o 
   9   9  -5       97.82      116.19     30.31 o 
  10   9  -5      255.33      276.97     38.37 o 
  11   9  -5       22.86        3.10     28.02 o 
  12   9  -5       43.80       10.61     29.52 o 
  13   9  -5       36.80       45.71     33.38 o 
   1  10  -5      509.22      554.23     43.37 o 
   2  10  -5       44.62      144.37     22.14 o 
   3  10  -5      225.43      268.98     29.47 o 
   4  10  -5      112.68      115.54     25.11 o 
   5  10  -5      279.23      288.70     28.31 o 
   6  10  -5      154.37      204.09     26.45 o 
   7  10  -5       40.39       25.10     24.79 o 
   8  10  -5       55.94       52.46     27.51 o 
   9  10  -5       51.19       70.75     28.90 o 
  10  10  -5        1.72       22.63     28.04 o 
  11  10  -5       41.72       -1.50     28.20 o 
  12  10  -5       74.96       58.75     32.79 o 
  13  10  -5       85.96       89.98     35.10 o 
   0  11  -5      584.01      579.45     77.59 o 
   1  11  -5      436.94      399.75     29.32 o 
   2  11  -5      621.06      604.14     46.59 o 
   3  11  -5       86.01      111.97     22.09 o 
   4  11  -5      285.04      273.23     30.96 o 
   5  11  -5       59.60       40.76     22.14 o 
   6  11  -5      445.34      432.96     33.24 o 
   7  11  -5       37.96       51.62     26.26 o 
   8  11  -5      106.49       98.61     29.95 o 
   9  11  -5      140.69      162.93     33.46 o 
  10  11  -5       85.07       24.53     29.18 o 
  11  11  -5       58.91       26.07     29.85 o 
  12  11  -5       16.78       -1.19     30.13 o 
  13  11  -5       55.75       54.43     33.94 o 
   1  12  -5       42.25       55.73     24.28 o 
   2  12  -5        4.64       31.00     27.05 o 
   3  12  -5       44.07       51.69     19.81 o 
   4  12  -5       76.48      100.44     23.47 o 
   5  12  -5        9.49       26.55     21.51 o 
   6  12  -5       95.67       77.88     23.09 o 
   7  12  -5      366.52      378.01     39.22 o 
   8  12  -5       39.70       53.13     27.24 o 
   9  12  -5      353.50      409.79     42.69 o 
  10  12  -5        1.52       28.29     28.00 o 
  11  12  -5       42.63       75.06     31.29 o 
  12  12  -5       15.34       33.53     31.13 o 
  13  12  -5       55.10      103.06     37.21 o 
   0  13  -5      339.41      400.69     48.79 o 
   1  13  -5      189.12      176.20     27.09 o 
   2  13  -5      156.24      167.87     23.80 o 
   3  13  -5       98.41      110.08     21.90 o 
   4  13  -5      100.77      106.69     25.25 o 
   5  13  -5      358.76      330.47     34.34 o 
   6  13  -5      241.53      208.40     28.56 o 
   7  13  -5       55.61       68.35     33.57 o 
   8  13  -5       58.46       74.83     26.94 o 
   9  13  -5      326.57      367.41     41.26 o 
  10  13  -5       10.06       12.36     27.43 o 
  11  13  -5      154.96      160.49     35.62 o 
  12  13  -5        2.78       -7.60     29.07 o 
  13  13  -5       43.99       35.07     33.15 o 
   1  14  -5      280.22      244.19     29.43 o 
   2  14  -5       77.34       88.15     21.46 o 
   3  14  -5       16.08       25.03     19.47 o 
   4  14  -5       57.55       50.86     23.09 o 
   5  14  -5       12.45       23.92     28.85 o 
   6  14  -5       96.77      128.73     27.83 o 
   7  14  -5      240.13      269.81     36.38 o 
   8  14  -5      127.46      122.61     31.52 o 
   9  14  -5      220.18      226.88     35.60 o 
  10  14  -5       21.54      -11.67     27.26 o 
  11  14  -5      111.39      116.94     34.70 o 
  12  14  -5        1.25       18.57     31.36 o 
   0  15  -5      191.37      258.08     44.29 o 
   1  15  -5       16.24       14.58     20.75 o 
   2  15  -5      116.28      129.12     26.53 o 
   3  15  -5       88.79       63.13     21.16 o 
   4  15  -5      200.26      190.38     29.16 o 
   5  15  -5      453.95      463.25     38.48 o 
   6  15  -5       84.89       84.83     29.72 o 
   7  15  -5       95.60      128.36     26.22 o 
   8  15  -5        4.52        6.51     25.50 o 
   9  15  -5       73.28      120.41     45.85 o 
  10  15  -5        6.16       14.69     28.77 o 
  11  15  -5       97.89       93.34     32.44 o 
  12  15  -5       38.27       -3.84     32.32 o 
   1  16  -5      242.85      269.67     31.15 o 
   2  16  -5       75.40       64.98     30.05 o 
   3  16  -5      154.68      131.44     28.10 o 
   4  16  -5       32.27       59.62     21.63 o 
   5  16  -5      105.95      112.62     27.62 o 
   6  16  -5       40.80       39.76     24.30 o 
   7  16  -5       94.29       83.52     24.94 o 
   8  16  -5       57.01       33.78     27.51 o 
   9  16  -5       42.92       66.13     32.99 o 
  10  16  -5       13.72      -15.16     26.64 o 
  11  16  -5       83.52       72.57     32.64 o 
  12  16  -5       52.74      126.75     37.06 o 
   0  17  -5        1.75      -15.61     27.51 o 
   1  17  -5       69.09       95.54     25.05 o 
   2  17  -5       44.73       47.22     25.47 o 
   3  17  -5       30.28       20.00     21.68 o 
   4  17  -5       16.58        3.48     19.25 o 
   5  17  -5      114.77      116.76     27.53 o 
   6  17  -5       24.82       -9.88     23.23 o 
   7  17  -5       62.57       45.88     26.05 o 
   8  17  -5       12.05       50.51     27.12 o 
   9  17  -5       14.66       22.87     30.93 o 
  10  17  -5       56.09       57.73     31.07 o 
  11  17  -5        2.82        1.62     29.98 o 
  12  17  -5       14.51      -10.97     30.09 o 
   1  18  -5      137.10      156.22     28.27 o 
   2  18  -5      116.72       73.31     28.26 o 
   3  18  -5       57.32        7.17     21.82 o 
   4  18  -5       78.85       87.02     23.76 o 
   5  18  -5       54.23       24.04     23.73 o 
   6  18  -5       12.74       11.80     23.82 o 
   7  18  -5       90.35       69.00     28.15 o 
   8  18  -5       94.51      117.50     32.41 o 
   9  18  -5        4.68        4.91     27.90 o 
  10  18  -5        3.63       -1.72     29.17 o 
  11  18  -5       24.97       42.97     31.13 o 
   0  19  -5      184.02      189.98     90.50 o 
   1  19  -5        1.80       14.07     21.85 o 
   2  19  -5      103.51      112.91     27.26 o 
   3  19  -5       26.15      -12.01     21.20 o 
   4  19  -5       18.60       53.06     24.91 o 
   5  19  -5       36.53       23.30     24.21 o 
   6  19  -5        2.85       16.60     24.68 o 
   7  19  -5       64.42       80.45     28.08 o 
   8  19  -5       53.89       41.32     28.30 o 
   9  19  -5       31.77       12.99     27.89 o 
  10  19  -5       37.63       31.65     31.96 o 
  11  19  -5       29.71       66.38     34.73 o 
   1  20  -5       26.02       25.30     22.52 o 
   2  20  -5       46.34       36.50     23.43 o 
   3  20  -5       47.13       29.42     23.20 o 
   4  20  -5       89.92      105.94     27.54 o 
   5  20  -5       73.17       59.37     23.37 o 
   6  20  -5      109.23      122.05     29.64 o 
   7  20  -5      146.10      176.01     33.03 o 
   8  20  -5       26.08        5.11     29.10 o 
   9  20  -5       68.99       53.53     31.57 o 
  10  20  -5       92.22       70.52     32.77 o 
  11  20  -5       96.58       54.19     34.46 o 
   0  21  -5      123.59      119.51     38.85 o 
   1  21  -5       54.55       46.26     23.78 o 
   2  21  -5      112.89      147.77     29.43 o 
   3  21  -5       13.03       22.12     23.67 o 
   4  21  -5      105.60       24.67     24.43 o 
   5  21  -5       46.40       16.98     24.78 o 
   6  21  -5       64.20       48.84     27.76 o 
   7  21  -5       45.85       54.11     28.58 o 
   8  21  -5       13.41       22.32     29.04 o 
   9  21  -5       51.67       76.47     32.05 o 
  10  21  -5      177.12      226.21     39.48 o 
   1  22  -5        6.57       25.03     24.15 o 
   2  22  -5       26.21       34.37     23.90 o 
   3  22  -5       27.70       30.71     25.39 o 
   4  22  -5      122.92      106.06     28.86 o 
   5  22  -5       21.95       17.94     28.36 o 
   6  22  -5       83.11       78.14     28.65 o 
   7  22  -5       28.88       -4.74     27.02 o 
   8  22  -5        3.32       13.70     32.20 o 
   9  22  -5        0.90       -0.20     36.19 o 
  10  22  -5       95.78       93.71     35.54 o 
   0  23  -5       67.72       47.64     36.12 o 
   1  23  -5       18.96        0.21     36.29 o 
   2  23  -5      186.27      170.30     31.76 o 
   3  23  -5       78.13       84.04     27.92 o 
   4  23  -5      113.03       77.02     31.22 o 
   5  23  -5       14.68       -6.78     24.16 o 
   6  23  -5      116.67       69.21     28.73 o 
   7  23  -5       40.58       21.86     31.92 o 
   8  23  -5       11.05       41.87     35.50 o 
   9  23  -5       92.75      106.17     35.21 o 
   1  24  -5      101.10      118.99     29.14 o 
   2  24  -5       58.48       51.66     26.51 o 
   3  24  -5      244.91      257.29     34.89 o 
   4  24  -5       43.17       11.73     24.49 o 
   5  24  -5       34.11       10.14     26.33 o 
   6  24  -5       64.87       48.99     28.68 o 
   7  24  -5      130.69      104.47     38.50 o 
   8  24  -5        8.51      -10.65     40.50 o 
   9  24  -5       13.62       57.50     36.77 o 
   0  25  -5       24.69        8.21     35.04 o 
   1  25  -5       61.20       82.88     27.52 o 
   2  25  -5        4.75      -28.09     22.77 o 
   3  25  -5       29.74       66.06     28.08 o 
   4  25  -5       41.06        8.99     25.62 o 
   5  25  -5        7.98      -23.52     25.10 o 
   6  25  -5       13.29       21.67     28.08 o 
   7  25  -5        5.13       25.03     33.92 o 
   8  25  -5      114.56      183.40     52.59 o 
   1  26  -5        6.40       -0.34     24.88 o 
   2  26  -5       37.49       10.31     24.16 o 
   3  26  -5       77.38       77.49     28.94 o 
   4  26  -5       65.64       91.83     29.75 o 
   5  26  -5       25.73        7.89     29.67 o 
   6  26  -5       22.25       20.49     28.19 o 
   7  26  -5       38.58       24.54     34.27 o 
   0  27  -5       11.70       21.05     37.00 o 
   1  27  -5       50.27       69.02     28.59 o 
   2  27  -5       47.67       22.99     26.71 o 
   3  27  -5        3.40       -4.61     25.82 o 
   4  27  -5       16.80       -3.36     26.34 o 
   5  27  -5        9.50        8.97     26.80 o 
   6  27  -5       34.00       60.49     30.45 o 
   7  27  -5       21.96       27.23     32.39 o 
   1  28  -5       53.24       55.24     29.00 o 
   2  28  -5       62.79       15.66     27.12 o 
   3  28  -5        7.45       35.22     28.55 o 
   4  28  -5       10.62      -14.97     27.43 o 
   5  28  -5       11.57        9.45     27.83 o 
   6  28  -5       24.45       61.29     30.75 o 
   0  29  -5       91.19       29.47     40.97 o 
   1  29  -5       21.83       34.75     28.57 o 
   2  29  -5       43.70       59.16     29.60 o 
   3  29  -5       27.52        7.38     29.77 o 
   4  29  -5      110.01       76.81     31.62 o 
   5  29  -5       13.34       -2.99     29.59 o 
   1  30  -5        7.18        6.60     28.19 o 
   2  30  -5       47.99       -5.98     27.30 o 
   3  30  -5       35.57       28.31     29.78 o 
   0  31  -5      130.54      128.50     54.54 o 
   0   0  -4       61.85       96.17     33.48 o 
   2   0  -4     1345.15     1370.31     95.38 o 
   4   0  -4      193.21      192.82     25.28 o 
   6   0  -4      853.40      918.94     45.23 o 
   8   0  -4       69.53      314.44     73.19 o 
  10   0  -4       27.46        8.47     52.85 o 
  12   0  -4      642.55      474.52     89.20 o 
  14   0  -4      416.34      385.01     89.14 o 
  16   0  -4      243.58      147.88     76.34 o 
   1   1  -4      246.77      267.23     18.37 o 
   2   1  -4      652.34      767.74     36.21 o 
   3   1  -4     1074.30      980.03     32.79 o 
   4   1  -4      112.48      169.61     16.61 o 
   5   1  -4      196.67      232.25     18.08 o 
   6   1  -4      261.85      320.02     39.95 o 
   7   1  -4       99.59      135.10     31.27 o 
   8   1  -4     1672.94     1607.33     61.45 o 
   9   1  -4       94.85      107.83     26.63 o 
  10   1  -4       82.86       26.78     27.92 o 
  11   1  -4      323.94      370.68     57.76 o 
  12   1  -4      149.38      268.49     54.24 o 
  13   1  -4       29.30      144.74    115.67 o 
  14   1  -4       39.15      125.73    102.58 o 
  15   1  -4       42.37       49.96     47.55 o 
  16   1  -4      140.97       79.56     51.13 o 
   0   2  -4       97.93      105.74     18.39 o 
   1   2  -4      167.49      225.96     15.29 o 
   2   2  -4      439.93      483.19     26.39 o 
   3   2  -4      249.13      312.27     19.96 o 
   4   2  -4      478.97      547.00     31.47 o 
   5   2  -4       28.43       52.39     14.95 o 
   6   2  -4       49.10       72.55     16.39 o 
   7   2  -4       47.02       38.20     23.64 o 
   8   2  -4      171.65      314.19     30.36 o 
   9   2  -4      165.84      150.85     33.80 o 
  10   2  -4       25.79       35.78     28.37 o 
  11   2  -4      389.18      487.98     62.46 o 
  12   2  -4      336.27      423.90     61.51 o 
  13   2  -4      209.50      212.16     53.07 o 
  14   2  -4      220.71      256.90     56.59 o 
  15   2  -4       48.07       46.04     46.94 o 
  16   2  -4       21.80       78.89     64.91 o 
   1   3  -4      364.42      519.43     46.06 o 
   2   3  -4      406.64      533.99     47.40 o 
   3   3  -4      716.53      846.06     34.38 o 
   4   3  -4      453.95      606.80     45.21 o 
   5   3  -4      219.95      260.10     18.83 o 
   6   3  -4      221.95      230.78     21.50 o 
   7   3  -4      177.18      233.79     53.86 o 
   8   3  -4      753.80      828.80     45.04 o 
   9   3  -4      504.57      600.15     41.51 o 
  10   3  -4       58.70       12.88     27.94 o 
  11   3  -4      252.62      273.96     40.47 o 
  12   3  -4      142.91       94.88     42.24 o 
  13   3  -4      105.30      195.01     64.65 o 
  14   3  -4       29.17       76.77     46.23 o 
  15   3  -4       34.23       66.17     48.96 o 
  16   3  -4        8.73       32.20     50.76 o 
   0   4  -4     1194.45     1226.08     52.54 o 
   1   4  -4     1762.65     1761.33     41.50 o 
   2   4  -4     1693.37     1659.80     45.56 o 
   3   4  -4       49.70       64.82     13.94 o 
   4   4  -4     1509.41     1412.81     41.27 o 
   5   4  -4      185.68      222.74     18.05 o 
   6   4  -4      295.65      236.35     21.58 o 
   7   4  -4       33.34       85.59     62.43 o 
   8   4  -4      126.88      248.45     49.91 o 
   9   4  -4      585.27      655.30     50.12 o 
  10   4  -4       39.77        1.38     26.38 o 
  11   4  -4       72.92       57.26     30.36 o 
  12   4  -4      235.92      229.16     52.23 o 
  13   4  -4       73.87      128.90     48.19 o 
  14   4  -4       55.86       34.91     43.26 o 
  15   4  -4       39.45       73.25     40.14 o 
  16   4  -4       19.47       13.28     40.09 o 
   1   5  -4      485.59      577.14     21.62 o 
   2   5  -4       50.60      110.56     18.66 o 
   3   5  -4      218.49      286.43     22.11 o 
   4   5  -4      180.19      211.93     18.32 o 
   5   5  -4       57.52      115.89     17.08 o 
   6   5  -4      106.25      178.66     20.33 o 
   7   5  -4     1125.59     1097.20     41.80 o 
   8   5  -4        2.76       16.13     20.29 o 
   9   5  -4       11.17      276.11     68.72 o 
  10   5  -4       70.73       51.92     28.60 o 
  11   5  -4       26.50       46.71     30.76 o 
  12   5  -4       78.39      157.47     48.32 o 
  13   5  -4      224.84      204.54     43.39 o 
  14   5  -4       47.82        1.27     34.16 o 
  15   5  -4      126.83      116.56     43.76 o 
  16   5  -4       34.00       33.20     42.75 o 
   0   6  -4      281.53      279.23     23.36 o 
   1   6  -4      468.64      431.86     19.20 o 
   2   6  -4      266.04      288.12     19.31 o 
   3   6  -4      295.18      319.64     23.91 o 
   4   6  -4      213.42      223.01     30.12 o 
   5   6  -4      284.77      305.74     19.49 o 
   6   6  -4       48.99       52.28     16.86 o 
   7   6  -4       21.63       76.81     16.82 o 
   8   6  -4      640.74      662.97     44.13 o 
   9   6  -4     1386.85     1322.63     60.43 o 
  10   6  -4       11.74       21.83     24.87 o 
  11   6  -4       91.94       68.70     28.04 o 
  12   6  -4      280.40      332.61     76.48 o 
  13   6  -4       40.90       92.79     37.85 o 
  14   6  -4      107.78       79.04     39.35 o 
  15   6  -4       81.63      107.14     43.13 o 
   1   7  -4        2.55       21.85     10.46 o 
   2   7  -4       26.93       49.15     13.15 o 
   3   7  -4      511.06      479.03     23.25 o 
   4   7  -4      511.51      533.43     38.31 o 
   5   7  -4      124.93      122.78     17.20 o 
   6   7  -4      258.32      222.61     20.90 o 
   7   7  -4      188.95      187.47     20.59 o 
   8   7  -4       87.90      138.73     27.13 o 
   9   7  -4      171.42      278.43     32.72 o 
  10   7  -4      289.66      311.13     29.29 o 
  11   7  -4       38.45       31.96     24.99 o 
  12   7  -4      631.76      640.58     48.69 o 
  13   7  -4       37.36       23.34     34.79 o 
  14   7  -4      101.23       94.24     40.59 o 
  15   7  -4      110.83      144.53     45.67 o 
   0   8  -4       57.46       44.35     15.94 o 
   1   8  -4      100.44      211.97     36.44 o 
   2   8  -4       29.98       44.74     13.32 o 
   3   8  -4       89.68      137.81     41.40 o 
   4   8  -4     1302.17     1236.53     42.65 o 
   5   8  -4      235.77      293.96     22.23 o 
   6   8  -4      216.70      297.94     31.58 o 
   7   8  -4      279.88      267.93     25.94 o 
   8   8  -4      150.84      189.78     29.72 o 
   9   8  -4      482.33      520.31     55.46 o 
  10   8  -4      135.88      141.12     24.58 o 
  11   8  -4       34.07       23.55     26.00 o 
  12   8  -4      183.04      238.08     58.69 o 
  13   8  -4       39.81       74.92     36.35 o 
  14   8  -4       14.47      -13.41     33.25 o 
  15   8  -4        1.79      -26.89     35.39 o 
   1   9  -4     1427.81     1448.74     35.33 o 
   2   9  -4      225.16      215.89     17.81 o 
   3   9  -4     1114.43     1095.71     39.02 o 
   4   9  -4      262.87      271.07     21.99 o 
   5   9  -4      759.91      860.22     36.40 o 
   6   9  -4      758.50      770.05     33.36 o 
   7   9  -4       32.08       57.99     24.61 o 
   8   9  -4      120.96      123.24     26.99 o 
   9   9  -4       64.58       68.66     26.21 o 
  10   9  -4       11.96       33.78     21.61 o 
  11   9  -4       26.78       19.97     25.03 o 
  12   9  -4      297.32      265.60     37.83 o 
  13   9  -4       66.75       33.59     53.66 o 
  14   9  -4       90.07      120.09     42.10 o 
  15   9  -4       21.37       76.64     40.72 o 
   0  10  -4     3491.02     3159.25     89.22 o 
   1  10  -4       36.79       51.81     11.60 o 
   2  10  -4       80.46       80.86     14.56 o 
   3  10  -4      501.30      497.04     27.18 o 
   4  10  -4        8.89       -9.04     13.94 o 
   5  10  -4      367.55      346.38     25.07 o 
   6  10  -4      684.37      703.31     36.73 o 
   7  10  -4      215.00      221.88     24.90 o 
   8  10  -4      234.80      221.34     37.59 o 
   9  10  -4      152.62      139.53     28.58 o 
  10  10  -4      142.96      124.07     29.22 o 
  11  10  -4       41.30       34.12     22.04 o 
  12  10  -4       54.63       52.67     29.78 o 
  13  10  -4       52.17       91.61     38.53 o 
  14  10  -4      286.33      292.39    101.13 o 
  15  10  -4      103.76      138.70     44.28 o 
   1  11  -4      264.43      382.06     18.29 o 
   2  11  -4      519.63      569.84     45.61 o 
   3  11  -4      291.76      289.94     34.57 o 
   4  11  -4      128.62      104.28     21.99 o 
   5  11  -4       97.23      106.48     25.21 o 
   6  11  -4      287.26      280.49     28.71 o 
   7  11  -4        5.04       34.28     18.70 o 
   8  11  -4      102.60      104.61     22.18 o 
   9  11  -4       46.97       48.80     33.12 o 
  10  11  -4        5.99        9.37     24.45 o 
  11  11  -4      186.84      194.67     28.80 o 
  12  11  -4        6.30       31.46     27.84 o 
  13  11  -4       19.72       40.04     34.43 o 
  14  11  -4       40.18       10.11     35.98 o 
  15  11  -4       33.05      104.98     41.89 o 
   0  12  -4     4065.40     3683.05    122.10 o 
   1  12  -4      829.83      882.30     33.10 o 
   2  12  -4     1012.16      890.86     38.15 o 
   3  12  -4      277.43      259.98     33.08 o 
   4  12  -4      127.31      152.18     24.08 o 
   5  12  -4      515.10      455.32     36.29 o 
   6  12  -4       40.64       52.98     21.26 o 
   7  12  -4      305.24      301.74     41.05 o 
   8  12  -4      145.28       98.70     32.49 o 
   9  12  -4       73.74       61.19     26.46 o 
  10  12  -4       49.08       41.98     26.48 o 
  11  12  -4      222.86      319.64     45.20 o 
  12  12  -4       14.09      -21.06     25.59 o 
  13  12  -4      195.54      261.60     46.06 o 
  14  12  -4       98.96       62.18     63.07 o 
  15  12  -4       97.78       91.82     42.16 o 
   1  13  -4      404.79      370.04     26.17 o 
   2  13  -4      446.36      387.55     27.01 o 
   3  13  -4      425.63      432.17     32.49 o 
   4  13  -4      275.45      273.83     28.11 o 
   5  13  -4      175.47      165.26     32.59 o 
   6  13  -4      104.96       68.07     22.18 o 
   7  13  -4      148.30      126.75     23.37 o 
   8  13  -4       38.71       21.96     19.72 o 
   9  13  -4      106.35       74.73     26.94 o 
  10  13  -4       59.16       66.59     27.30 o 
  11  13  -4      669.70      742.68     53.98 o 
  12  13  -4      142.90      130.25     32.22 o 
  13  13  -4       88.20      113.07     32.63 o 
  14  13  -4       86.78       54.11     37.54 o 
  15  13  -4      120.13      106.90     41.43 o 
   0  14  -4     1140.04      922.76     49.43 o 
   1  14  -4        0.13       18.39     15.90 o 
   2  14  -4      295.05      271.14     29.30 o 
   3  14  -4      226.48      251.23     27.44 o 
   4  14  -4       31.02       48.07     20.11 o 
   5  14  -4      794.05      843.55     44.90 o 
   6  14  -4      187.84      195.22     36.65 o 
   7  14  -4      116.32       79.73     23.61 o 
   8  14  -4       21.64       35.29     20.33 o 
   9  14  -4       19.55      -19.62     22.32 o 
  10  14  -4       99.67      101.76     36.00 o 
  11  14  -4      366.96      434.68     35.78 o 
  12  14  -4       47.33       77.13     25.46 o 
  13  14  -4       88.89       84.83     37.35 o 
  14  14  -4       17.35       41.50     36.95 o 
   1  15  -4      542.13      555.66     44.99 o 
   2  15  -4       95.39      107.96     20.43 o 
   3  15  -4       62.10      107.21     26.64 o 
   4  15  -4       49.50       46.91     20.94 o 
   5  15  -4      159.44      165.42     26.02 o 
   6  15  -4       86.73       80.08     23.58 o 
   7  15  -4       56.24       41.17     23.00 o 
   8  15  -4       59.68       48.56     22.01 o 
   9  15  -4       44.50       38.81     38.25 o 
  10  15  -4        8.89        8.61     23.85 o 
  11  15  -4      459.86      448.32     36.43 o 
  12  15  -4       82.09       95.01     26.38 o 
  13  15  -4       40.77       12.59     30.08 o 
  14  15  -4        3.96       16.86     36.83 o 
   0  16  -4      656.70      639.38    148.61 o 
   1  16  -4        1.18       33.47     16.84 o 
   2  16  -4      812.34      831.48     41.07 o 
   3  16  -4      115.86      119.76     24.54 o 
   4  16  -4      121.31      108.87     23.99 o 
   5  16  -4      324.33      286.72     30.52 o 
   6  16  -4      110.32      106.49     33.52 o 
   7  16  -4       21.95       18.25     21.51 o 
   8  16  -4        0.73      -28.13     18.75 o 
   9  16  -4       14.27       71.67     27.07 o 
  10  16  -4       12.04       23.53     26.02 o 
  11  16  -4       36.06       41.75     30.39 o 
  12  16  -4       67.48       60.90     25.16 o 
  13  16  -4       74.64       56.69     26.46 o 
  14  16  -4       33.35       -3.47     36.58 o 
   1  17  -4      645.95      621.30     33.69 o 
   2  17  -4       71.92       85.73     19.91 o 
   3  17  -4      166.32      178.16     22.92 o 
   4  17  -4       96.92      125.38     24.03 o 
   5  17  -4      196.48      192.00     26.85 o 
   6  17  -4      251.12      227.03     29.69 o 
   7  17  -4      679.55      634.43     58.04 o 
   8  17  -4      246.69      244.25     41.92 o 
   9  17  -4       50.62       82.60     38.54 o 
  10  17  -4       42.93       72.11     28.18 o 
  11  17  -4       93.04       68.55     25.45 o 
  12  17  -4       56.19       55.66     26.32 o 
  13  17  -4       14.06       37.76     26.10 o 
  14  17  -4       14.81      -32.31     35.28 o 
   0  18  -4      263.36      248.56     39.90 o 
   1  18  -4      151.60      145.68     24.29 o 
   2  18  -4       77.11       79.65     19.82 o 
   3  18  -4      347.59      373.11     28.89 o 
   4  18  -4       67.21      102.28     23.65 o 
   5  18  -4      400.44      361.06     45.18 o 
   6  18  -4        6.69      -20.63     19.06 o 
   7  18  -4       16.93       10.33     22.74 o 
   8  18  -4      192.85      172.50     35.49 o 
   9  18  -4        9.09        4.97     25.00 o 
  10  18  -4      169.00      132.75     31.41 o 
  11  18  -4       68.94       44.57     24.88 o 
  12  18  -4       70.36       70.04     26.85 o 
  13  18  -4       22.37       37.05     26.71 o 
   1  19  -4       82.37       37.77     23.06 o 
   2  19  -4        2.96       20.44     19.35 o 
   3  19  -4       23.81       36.16     18.94 o 
   4  19  -4      145.06      135.06     26.01 o 
   5  19  -4        1.45       36.19     22.15 o 
   6  19  -4      412.57      442.33     61.21 o 
   7  19  -4       29.89       56.12     35.16 o 
   8  19  -4       81.77       73.71     31.03 o 
   9  19  -4       54.18       68.76     28.29 o 
  10  19  -4      181.05      217.71     35.21 o 
  11  19  -4      120.68      124.11     27.84 o 
  12  19  -4       99.95       68.31     27.46 o 
  13  19  -4      120.43      119.12     31.95 o 
   0  20  -4       27.97       22.61     27.28 o 
   1  20  -4      120.68       94.71     23.14 o 
   2  20  -4       22.61       41.55     22.10 o 
   3  20  -4       55.20       47.44     21.84 o 
   4  20  -4       50.93       68.71     23.31 o 
   5  20  -4      382.07      440.99     52.40 o 
   6  20  -4      127.44      100.26     25.91 o 
   7  20  -4      101.60      123.85     28.22 o 
   8  20  -4       50.27      110.18     33.60 o 
   9  20  -4      157.70      228.26     36.20 o 
  10  20  -4      213.64      198.19     53.00 o 
  11  20  -4      112.45      114.98     28.21 o 
  12  20  -4        7.46       13.65     26.26 o 
  13  20  -4        2.96       26.79     27.30 o 
   1  21  -4       97.99      147.14     26.03 o 
   2  21  -4      217.61      186.21     26.98 o 
   3  21  -4       66.43       40.92     21.87 o 
   4  21  -4      116.55      106.54     35.02 o 
   5  21  -4        3.11        9.76     25.18 o 
   6  21  -4      132.16      143.96     28.38 o 
   7  21  -4      120.81       61.18     25.50 o 
   8  21  -4       64.54       43.61     30.34 o 
   9  21  -4      173.73      160.20     33.76 o 
  10  21  -4        8.70       47.43     43.35 o 
  11  21  -4       61.38       46.57     25.72 o 
  12  21  -4       88.83       86.16     29.36 o 
   0  22  -4      748.85      681.30    101.88 o 
   1  22  -4       12.42       24.76     20.92 o 
   2  22  -4      457.58      441.20     36.34 o 
   3  22  -4      161.32      171.08     27.72 o 
   4  22  -4       95.54       31.14     22.96 o 
   5  22  -4       31.68       72.51     29.73 o 
   6  22  -4      307.91      380.15     64.92 o 
   7  22  -4       57.98      119.62     33.65 o 
   8  22  -4       51.67       37.99     38.59 o 
   9  22  -4      151.25       84.71     34.70 o 
  10  22  -4       28.68       51.12     34.04 o 
  11  22  -4        1.80       18.45     28.13 o 
  12  22  -4       25.16       51.61     30.48 o 
   1  23  -4       32.48       50.66     22.58 o 
   2  23  -4       41.01       20.95     21.55 o 
   3  23  -4      539.56      579.43     41.39 o 
   4  23  -4       20.61       33.59     23.37 o 
   5  23  -4      167.24      135.33     33.23 o 
   6  23  -4      130.96      133.55     33.83 o 
   7  23  -4        3.65       12.98     34.02 o 
   8  23  -4       34.18        8.30     33.86 o 
   9  23  -4       15.39       78.56     40.01 o 
  10  23  -4       27.65       14.01     32.80 o 
  11  23  -4       46.09       -3.07     28.53 o 
  12  23  -4       16.88        5.46     34.21 o 
   0  24  -4      793.72      788.10    103.80 o 
   1  24  -4      228.92      252.78     31.00 o 
   2  24  -4       78.11       27.15     22.25 o 
   3  24  -4      158.42      110.57     25.74 o 
   4  24  -4       43.34       48.92     24.36 o 
   5  24  -4      215.90      248.61     31.98 o 
   6  24  -4       41.08       45.88     29.22 o 
   7  24  -4       10.60      -26.56     32.99 o 
   8  24  -4        8.85      -36.98     32.19 o 
   9  24  -4       33.91        1.59     35.68 o 
  10  24  -4       29.56       84.19     44.71 o 
  11  24  -4       16.14       27.66     32.23 o 
   1  25  -4       20.66       36.29     22.78 o 
   2  25  -4       17.12       -5.38     20.36 o 
   3  25  -4      389.39      413.29     37.62 o 
   4  25  -4       21.34       39.22     24.94 o 
   5  25  -4      375.60      447.10     39.83 o 
   6  25  -4      132.42       92.87     54.62 o 
   7  25  -4      114.61       89.63     40.02 o 
   8  25  -4       77.14      128.44     58.40 o 
   9  25  -4       64.26       55.81     41.09 o 
  10  25  -4       51.59       75.67     40.60 o 
  11  25  -4       21.35       -4.65     30.46 o 
   0  26  -4       65.92       48.24     34.96 o 
   1  26  -4       36.95       37.76     23.57 o 
   2  26  -4      132.68      128.23     27.43 o 
   3  26  -4      131.51       98.14     27.77 o 
   4  26  -4       83.42       77.69     27.09 o 
   5  26  -4       31.78       13.68     30.40 o 
   6  26  -4       74.37       -1.37     31.83 o 
   7  26  -4       57.97       95.72     57.98 o 
   8  26  -4      114.74       36.89     44.00 o 
   9  26  -4      106.74      120.55     46.25 o 
  10  26  -4       62.50       34.85     35.96 o 
   1  27  -4       77.37       91.42     27.08 o 
   2  27  -4       46.98       40.13     21.82 o 
   3  27  -4       55.04       26.34     24.77 o 
   4  27  -4        2.74       -9.70     23.28 o 
   5  27  -4       33.66       17.23     25.30 o 
   6  27  -4       40.38       48.33     30.63 o 
   7  27  -4       79.72       94.65     41.85 o 
   8  27  -4      250.15      320.06    116.64 o 
   9  27  -4       25.22      119.60     48.65 o 
  10  27  -4      108.58       45.32     37.57 o 
   0  28  -4       26.24      -22.84     30.33 o 
   1  28  -4       27.96       19.64     24.09 o 
   2  28  -4      166.07      126.96     28.74 o 
   3  28  -4      119.45      124.29     29.97 o 
   4  28  -4       27.77       22.85     34.25 o 
   5  28  -4       55.71       57.14     27.89 o 
   6  28  -4       19.76       -1.12     27.33 o 
   7  28  -4       21.29      -33.21     35.60 o 
   8  28  -4       29.62       18.95     40.30 o 
   9  28  -4       89.18      135.03     50.55 o 
   1  29  -4       20.77       49.51     23.88 o 
   2  29  -4      166.22      118.63     29.93 o 
   3  29  -4        3.68      -12.00     24.27 o 
   4  29  -4       58.36       72.68     28.53 o 
   5  29  -4       37.98       43.80     27.58 o 
   6  29  -4        2.60       -3.70     29.09 o 
   7  29  -4       41.78       57.30     33.47 o 
   8  29  -4        1.32      -26.71     36.70 o 
   9  29  -4        7.24       48.33     45.13 o 
   0  30  -4       13.14       -1.82     31.34 o 
   1  30  -4        9.89        2.09     23.31 o 
   2  30  -4      218.34      315.68     37.29 o 
   3  30  -4        8.07       -3.65     25.71 o 
   4  30  -4      215.10      206.22     39.59 o 
   5  30  -4       11.78      -40.34     28.18 o 
   6  30  -4        8.55       13.80     31.10 o 
   7  30  -4       20.29        2.39     30.30 o 
   8  30  -4       17.88      -51.19     37.53 o 
   1  31  -4       54.64       83.14     26.64 o 
   2  31  -4       62.30       76.32     28.19 o 
   3  31  -4       51.49       47.00     28.77 o 
   4  31  -4       14.59       41.28     29.56 o 
   5  31  -4        5.51        0.78     30.86 o 
   6  31  -4        0.85       -4.31     30.89 o 
   7  31  -4       11.59        7.79     32.66 o 
   0  32  -4       50.43       58.53     35.51 o 
   1  32  -4       54.60       30.90     24.06 o 
   2  32  -4      107.89      135.86     33.02 o 
   3  32  -4       36.32       62.19     30.12 o 
   4  32  -4       22.85        9.87     35.07 o 
   5  32  -4       45.10       16.09     37.02 o 
   6  32  -4        9.23        7.49     31.73 o 
   1  33  -4       17.39        6.35     25.75 o 
   2  33  -4       36.76       -1.93     30.50 o 
   3  33  -4        7.14       32.67     29.01 o 
   4  33  -4        2.34      -26.88     30.24 o 
   5  33  -4       41.16       11.47     33.46 o 
   0  34  -4       11.92       11.78     34.46 o 
   1  34  -4       26.54        2.12     26.13 o 
   2  34  -4       11.95      -24.87     26.22 o 
   3  34  -4        4.02      -21.91     26.41 o 
   2   0  -3     4013.17     4645.73    140.15 o 
   4   0  -3      480.56      819.98     52.44 o 
   6   0  -3      557.10      647.80     59.67 o 
   8   0  -3     3155.16     3201.26    103.01 o 
  10   0  -3     1769.93     1699.95    138.40 o 
  12   0  -3     1337.45     1255.99    120.33 o 
  14   0  -3       50.03      112.32     62.64 o 
  16   0  -3       56.33      118.46     69.62 o 
   0   1  -3      416.47      386.49     30.79 o 
   1   1  -3      354.85      460.86     49.45 o 
   2   1  -3     4000.88     4444.26    104.46 o 
   3   1  -3     1369.25     1127.45     32.20 o 
   4   1  -3     2934.98     2830.56     64.55 o 
   5   1  -3      179.64      308.94     47.28 o 
   6   1  -3      276.29      339.06     17.31 o 
   7   1  -3      241.05      299.17     14.87 o 
   8   1  -3     1974.36     2168.48     53.68 o 
   9   1  -3      165.02      198.06     19.51 o 
  10   1  -3      138.69      587.96    109.50 o 
  11   1  -3        7.36        5.97     33.03 o 
  12   1  -3      197.27      319.57     52.59 o 
  13   1  -3      133.49      209.81     48.36 o 
  14   1  -3      351.30      359.84     57.92 o 
  15   1  -3       12.93      -21.83     37.41 o 
  16   1  -3       72.08       93.02     47.02 o 
  17   1  -3       20.25       32.16     45.36 o 
   1   2  -3     2004.51     1979.28     58.20 o 
   2   2  -3     1860.45     2192.19     63.06 o 
   3   2  -3     1016.28     1054.31     34.29 o 
   4   2  -3     1312.44     1303.53     35.47 o 
   5   2  -3     1538.04     1533.49     40.14 o 
   6   2  -3      219.45      262.86     23.85 o 
   7   2  -3      628.17      651.89     26.78 o 
   8   2  -3     1318.97     1457.58     49.27 o 
   9   2  -3      265.39      318.29     40.40 o 
  10   2  -3     1879.26     1764.75     71.80 o 
  11   2  -3      102.71      159.59     43.71 o 
  12   2  -3      412.82      509.50     61.24 o 
  13   2  -3      179.20      171.37     61.31 o 
  14   2  -3       49.25      173.83     48.26 o 
  15   2  -3        5.17       53.45     42.40 o 
  16   2  -3        4.82       21.21     41.93 o 
  17   2  -3       32.85        1.92     44.56 o 
   0   3  -3     4383.45     3707.50     97.69 o 
   1   3  -3      366.74      418.95     19.11 o 
   2   3  -3     4020.28     4008.75    104.74 o 
   3   3  -3      104.59      166.96     18.33 o 
   4   3  -3      850.68      905.85     28.22 o 
   5   3  -3      347.35      365.94     21.13 o 
   6   3  -3      679.31      650.64     24.51 o 
   7   3  -3      101.24      180.18     21.17 o 
   8   3  -3      388.65      551.53     32.64 o 
   9   3  -3      115.14      310.59     66.08 o 
  10   3  -3     1040.91     1131.23     48.87 o 
  11   3  -3      170.80      114.15     29.92 o 
  12   3  -3      248.72      228.13     48.90 o 
  13   3  -3       12.98       12.48     35.42 o 
  14   3  -3      209.85      233.37     58.01 o 
  15   3  -3      215.07      208.42     51.44 o 
  16   3  -3       81.00      103.71     77.35 o 
  17   3  -3       10.38       46.37     47.54 o 
   1   4  -3      283.20      304.31     16.46 o 
   2   4  -3      117.81      432.76     52.96 o 
   3   4  -3      482.39      480.04     42.22 o 
   4   4  -3      334.10      432.03     22.30 o 
   5   4  -3      158.28      179.98     14.04 o 
   6   4  -3       87.53      183.60     27.04 o 
   7   4  -3     1201.41     1214.66     47.74 o 
   8   4  -3      873.22      964.18     54.67 o 
   9   4  -3     2373.51     2250.14     73.11 o 
  10   4  -3      378.83      432.76     44.89 o 
  11   4  -3      197.23      156.34     35.92 o 
  12   4  -3       73.43       56.98     37.86 o 
  13   4  -3       27.73       52.25     37.62 o 
  14   4  -3      256.84      283.34     55.40 o 
  15   4  -3      176.96      267.53     55.17 o 
  16   4  -3        8.42       70.27     39.09 o 
  17   4  -3      140.85       97.56     52.51 o 
   0   5  -3       57.86       79.18     13.84 o 
   1   5  -3      627.00      643.50     23.06 o 
   2   5  -3     2576.12     2538.25     58.73 o 
   3   5  -3      689.64      750.69     29.25 o 
   4   5  -3      200.66      230.84     24.64 o 
   5   5  -3      106.00      108.37     14.63 o 
   6   5  -3      708.02      754.31     25.89 o 
   7   5  -3     1088.17     1175.62     46.17 o 
   8   5  -3        5.66      299.86     99.08 o 
   9   5  -3     1161.24     1256.27     50.26 o 
  10   5  -3       35.75       50.48     20.72 o 
  11   5  -3      189.18      219.03     44.98 o 
  12   5  -3       14.87       61.68     36.69 o 
  13   5  -3       52.65      104.26     78.57 o 
  14   5  -3      110.37      162.43     47.47 o 
  15   5  -3       92.07      112.09     63.37 o 
  16   5  -3       48.18       43.08     46.03 o 
  17   5  -3       94.83      136.78     53.78 o 
   1   6  -3      796.39      786.88     25.54 o 
   2   6  -3      356.11      463.07     22.55 o 
   3   6  -3     1862.88     1711.45     42.97 o 
   4   6  -3     1175.92     1198.08     37.92 o 
   5   6  -3        2.26        5.79     11.00 o 
   6   6  -3      223.45      255.24     18.74 o 
   7   6  -3     1348.86     1427.87     52.51 o 
   8   6  -3     2643.93     2404.15     92.14 o 
   9   6  -3      205.55      239.77     31.09 o 
  10   6  -3      326.52      427.50     65.31 o 
  11   6  -3      601.30      662.90     46.35 o 
  12   6  -3      125.65      178.43     63.84 o 
  13   6  -3      279.68      159.39     66.36 o 
  14   6  -3       72.30       97.26     35.88 o 
  15   6  -3      230.83      203.88     44.25 o 
  16   6  -3       61.73      129.15     51.25 o 
  17   6  -3      110.03       43.54     50.06 o 
   0   7  -3      470.81      478.43     23.96 o 
   1   7  -3      349.57      378.44     17.74 o 
   2   7  -3      840.36      781.27     25.37 o 
   3   7  -3      915.24      899.59     27.50 o 
   4   7  -3      491.31      477.97     23.70 o 
   5   7  -3      185.41      206.45     19.93 o 
   6   7  -3      366.02      483.56     27.03 o 
   7   7  -3      655.28      761.29     36.56 o 
   8   7  -3      488.53      477.57     34.91 o 
   9   7  -3      176.72      158.92     21.99 o 
  10   7  -3     1325.92     1330.77     55.89 o 
  11   7  -3      626.61      627.32     43.53 o 
  12   7  -3      565.09      615.37     43.61 o 
  13   7  -3       92.40      137.69     37.23 o 
  14   7  -3        8.30       15.92     32.15 o 
  15   7  -3       73.31       99.67     39.09 o 
  16   7  -3      127.57       83.34     48.85 o 
  17   7  -3       21.12        6.69     46.96 o 
   1   8  -3      297.95      318.82     23.29 o 
   2   8  -3      176.71      194.99     24.08 o 
   3   8  -3      909.39      931.50     31.90 o 
   4   8  -3      842.22      845.11     30.83 o 
   5   8  -3       66.81       63.46     14.41 o 
   6   8  -3     1431.99     1268.27     43.94 o 
   7   8  -3       76.77       82.13     18.31 o 
   8   8  -3      266.92      248.38     28.56 o 
   9   8  -3      154.17      189.26     23.18 o 
  10   8  -3       44.14      137.37     22.07 o 
  11   8  -3      117.61      134.17     23.53 o 
  12   8  -3      379.71      394.34     35.40 o 
  13   8  -3      515.97      374.76     48.88 o 
  14   8  -3       90.31      117.46     37.72 o 
  15   8  -3      306.40      384.05     50.29 o 
  16   8  -3       83.80      127.21     69.36 o 
  17   8  -3       26.33       46.40     48.86 o 
   0   9  -3     1615.43     1639.65     49.85 o 
   1   9  -3      658.05      707.91     23.99 o 
   2   9  -3      764.19      727.18     24.42 o 
   3   9  -3      815.25      865.75     30.77 o 
   4   9  -3      459.99      469.43     29.30 o 
   5   9  -3       92.95      115.21     19.15 o 
   6   9  -3      646.83      627.88     31.47 o 
   7   9  -3      103.16      138.90     34.08 o 
   8   9  -3       54.67       66.43     21.98 o 
   9   9  -3      201.62      218.38     27.34 o 
  10   9  -3     1202.77     1107.62     45.97 o 
  11   9  -3       13.10       32.35     19.15 o 
  12   9  -3      351.49      321.36     33.04 o 
  13   9  -3       26.80       71.34     24.18 o 
  14   9  -3       82.18       93.76     36.88 o 
  15   9  -3      176.98      196.25     42.97 o 
  16   9  -3       86.31      120.66     54.53 o 
   1  10  -3      550.83      520.30     19.05 o 
   2  10  -3      322.43      297.07     15.75 o 
   3  10  -3     1120.23     1089.73     35.39 o 
   4  10  -3      432.66      466.98     28.92 o 
   5  10  -3      158.58      161.62     20.80 o 
   6  10  -3      708.91      686.50     36.55 o 
   7  10  -3     1135.74     1095.30     41.99 o 
   8  10  -3      342.38      439.30     64.02 o 
   9  10  -3       32.47       43.90     22.29 o 
  10  10  -3      137.06      180.95     27.61 o 
  11  10  -3       62.22       20.66     19.75 o 
  12  10  -3      251.15      214.72     29.80 o 
  13  10  -3      200.70      154.29     29.67 o 
  14  10  -3       57.09       41.05     34.06 o 
  15  10  -3      165.29      239.50     44.86 o 
  16  10  -3      262.24      213.72     45.07 o 
   0  11  -3      508.03      484.70     32.60 o 
   1  11  -3      672.40      730.64     22.83 o 
   2  11  -3      382.73      396.95     17.85 o 
   3  11  -3       35.53       68.01     16.59 o 
   4  11  -3      384.99      387.32     33.55 o 
   5  11  -3      515.95      545.29     32.22 o 
   6  11  -3      182.41      148.34     31.24 o 
   7  11  -3       19.24       15.25     16.29 o 
   8  11  -3      911.84     1015.01     49.69 o 
   9  11  -3      312.35      256.60     30.50 o 
  10  11  -3      625.34      671.50     48.39 o 
  11  11  -3       62.58       35.12     26.01 o 
  12  11  -3       40.47       30.48     21.78 o 
  13  11  -3       80.83       72.07     25.76 o 
  14  11  -3      125.79       73.47     28.42 o 
  15  11  -3       43.90       46.09     30.71 o 
  16  11  -3      128.07      125.22     42.45 o 
   1  12  -3      717.41      685.68     26.09 o 
   2  12  -3      219.13      204.73     21.00 o 
   3  12  -3      291.45      262.21     23.68 o 
   4  12  -3       80.34       77.10     20.78 o 
   5  12  -3      248.34      323.02     35.99 o 
   6  12  -3      146.87      120.25     21.59 o 
   7  12  -3       99.00      131.44     21.33 o 
   8  12  -3      761.47      817.60     45.30 o 
   9  12  -3      199.12      214.19     29.23 o 
  10  12  -3      163.90      128.84     23.43 o 
  11  12  -3      303.80      241.06     39.02 o 
  12  12  -3      104.44       95.74     24.73 o 
  13  12  -3       54.48       44.45     26.07 o 
  14  12  -3       12.68       44.12     27.12 o 
  15  12  -3       49.90       53.66     35.86 o 
  16  12  -3      131.61      117.41     42.08 o 
   0  13  -3      808.16      861.42     42.46 o 
   1  13  -3     1083.67     1176.01     30.93 o 
   2  13  -3      564.64      638.38     33.72 o 
   3  13  -3      104.99       87.57     22.45 o 
   4  13  -3       72.12      112.31     20.59 o 
   5  13  -3     1928.98     1809.01     62.66 o 
   6  13  -3      121.44       88.82     24.12 o 
   7  13  -3      261.56      198.32     25.74 o 
   8  13  -3       30.85       26.30     21.44 o 
   9  13  -3      600.37      583.35     40.80 o 
  10  13  -3       58.45       79.39     21.41 o 
  11  13  -3      466.40      470.72     35.45 o 
  12  13  -3       79.43       20.10     27.89 o 
  13  13  -3       89.41      115.41     29.48 o 
  14  13  -3       26.92       39.94     25.15 o 
  15  13  -3      110.44       89.39     42.62 o 
  16  13  -3      105.63       83.45     39.84 o 
   1  14  -3     1517.96     1505.19     46.84 o 
   2  14  -3      307.00      301.11     32.13 o 
   3  14  -3      164.93      207.46     23.05 o 
   4  14  -3      246.87      249.18     25.05 o 
   5  14  -3      409.34      460.76     62.78 o 
   6  14  -3      200.37      189.32     24.87 o 
   7  14  -3       61.51       71.74     32.71 o 
   8  14  -3       96.32       63.95     23.07 o 
   9  14  -3      178.02      141.39     26.59 o 
  10  14  -3      227.01      228.27     27.07 o 
  11  14  -3      370.99      383.41     37.40 o 
  12  14  -3        4.70        0.41     17.49 o 
  13  14  -3      344.86      327.86     38.35 o 
  14  14  -3      183.62      185.14     34.24 o 
  15  14  -3       38.93       63.21     31.78 o 
  16  14  -3        2.00       53.01     38.83 o 
   0  15  -3       63.73      100.80     26.93 o 
   1  15  -3      141.28      210.09     33.26 o 
   2  15  -3      929.41      821.41     39.15 o 
   3  15  -3      930.07      878.71     64.73 o 
   4  15  -3      679.93      747.22     39.20 o 
   5  15  -3     1883.46     1865.18     65.19 o 
   6  15  -3      234.56      204.24     25.59 o 
   7  15  -3      503.76      544.19     42.83 o 
   8  15  -3      154.76      175.02     27.87 o 
   9  15  -3      190.45      140.58     29.65 o 
  10  15  -3       82.14       65.29     23.02 o 
  11  15  -3      186.26      174.80     28.73 o 
  12  15  -3      119.63      110.48     26.73 o 
  13  15  -3      126.73      119.61     27.05 o 
  14  15  -3        7.11       32.24     24.93 o 
  15  15  -3      223.20      165.91     34.37 o 
  16  15  -3       59.92       33.14     39.38 o 
   1  16  -3     2957.99     2862.24     85.19 o 
   2  16  -3      225.63      231.97     21.71 o 
   3  16  -3     1528.87     1568.37     58.05 o 
   4  16  -3      402.62      448.81     32.14 o 
   5  16  -3      402.83      434.98     27.04 o 
   6  16  -3      151.23       89.07     23.67 o 
   7  16  -3      232.22      286.10     34.80 o 
   8  16  -3       54.71       49.21     39.25 o 
   9  16  -3       24.30        9.40     18.63 o 
  10  16  -3       95.61      104.42     27.86 o 
  11  16  -3      207.65      198.31     36.94 o 
  12  16  -3      265.38      358.03     32.60 o 
  13  16  -3      129.96      111.21     25.93 o 
  14  16  -3       56.55       90.57     26.71 o 
  15  16  -3       22.30       56.59     29.98 o 
   0  17  -3      413.09      317.78     79.56 o 
   1  17  -3     1266.16     1194.23     47.67 o 
   2  17  -3      482.79      440.42     49.26 o 
   3  17  -3      322.27      345.12     29.15 o 
   4  17  -3      330.75      283.36     27.83 o 
   5  17  -3       80.96      179.96     20.66 o 
   6  17  -3       26.40       37.02     18.85 o 
   7  17  -3      798.24      669.84     39.03 o 
   8  17  -3       95.89       90.19     24.05 o 
   9  17  -3        4.41      -14.12     18.68 o 
  10  17  -3       38.75       20.33     18.49 o 
  11  17  -3      235.08      230.30     25.93 o 
  12  17  -3       27.03       44.91     20.40 o 
  13  17  -3      211.04      166.77     28.64 o 
  14  17  -3      115.87      129.53     28.96 o 
  15  17  -3       32.34       32.22     30.37 o 
   1  18  -3     2940.94     2674.87     82.07 o 
   2  18  -3      632.40      669.64     39.27 o 
   3  18  -3      393.20      349.17     33.93 o 
   4  18  -3        8.08       66.42     20.27 o 
   5  18  -3      920.66      877.63     55.75 o 
   6  18  -3      842.27      801.49     43.95 o 
   7  18  -3       14.46       37.83     24.24 o 
   8  18  -3      213.37      218.98     33.89 o 
   9  18  -3       16.31       22.97     24.09 o 
  10  18  -3        4.10       -1.73     18.49 o 
  11  18  -3      293.74      314.70     28.46 o 
  12  18  -3      133.58      116.60     24.20 o 
  13  18  -3        9.89       47.91     25.47 o 
  14  18  -3       52.19       46.05     28.70 o 
  15  18  -3        3.05       16.06     45.97 o 
   0  19  -3     4525.51     4172.80    165.69 o 
   1  19  -3      256.44      342.68     45.33 o 
   2  19  -3      257.74      226.95     25.55 o 
   3  19  -3      417.57      411.20     43.75 o 
   4  19  -3     2438.73     2438.13     76.89 o 
   5  19  -3        5.00       21.87     23.34 o 
   6  19  -3       34.33       34.44     21.70 o 
   7  19  -3      500.38      376.30     39.60 o 
   8  19  -3      139.35      118.01     30.38 o 
   9  19  -3       83.94       53.91     25.53 o 
  10  19  -3      221.02      203.99     27.81 o 
  11  19  -3      205.62      195.61     28.01 o 
  12  19  -3      190.16      211.80     28.99 o 
  13  19  -3      102.51       63.22     30.40 o 
  14  19  -3      202.84      122.01     48.32 o 
  15  19  -3       24.68       27.43     42.54 o 
   1  20  -3      105.96       99.15     21.58 o 
   2  20  -3      752.07      763.40     40.61 o 
   3  20  -3       48.92       35.58     23.67 o 
   4  20  -3      159.07      192.41     25.20 o 
   5  20  -3      235.28      208.11     31.74 o 
   6  20  -3      133.09       73.88     36.12 o 
   7  20  -3        3.68       33.85     29.12 o 
   8  20  -3       61.84       52.34     31.26 o 
   9  20  -3      254.86      231.42     37.51 o 
  10  20  -3       55.71       70.63     26.59 o 
  11  20  -3       79.03       83.34     27.09 o 
  12  20  -3      315.06      285.99     34.58 o 
  13  20  -3       57.20       64.03     34.41 o 
  14  20  -3        3.40       26.24     40.24 o 
   0  21  -3      681.93      657.37     54.10 o 
   1  21  -3      118.08      107.26     21.64 o 
   2  21  -3      668.53      631.01     38.09 o 
   3  21  -3      411.32      403.75     43.97 o 
   4  21  -3      277.41      282.60     28.45 o 
   5  21  -3       22.66       21.11     24.80 o 
   6  21  -3       50.90       88.49     34.76 o 
   7  21  -3      302.52      329.59     65.77 o 
   8  21  -3       69.94       96.10     36.64 o 
   9  21  -3      291.04      288.18     47.66 o 
  10  21  -3      366.27      320.22     35.74 o 
  11  21  -3      156.23      130.40     29.11 o 
  12  21  -3      232.02      182.91     31.33 o 
  13  21  -3       90.61       79.74     35.37 o 
  14  21  -3        8.09      -39.34     38.13 o 
   1  22  -3       64.22       80.62     22.04 o 
   2  22  -3      142.41      133.22     23.80 o 
   3  22  -3      269.66      306.63     26.37 o 
   4  22  -3      109.64      109.02     23.30 o 
   5  22  -3       93.37       19.02     24.91 o 
   6  22  -3      296.07      290.11     43.43 o 
   7  22  -3       54.46       56.30     33.19 o 
   8  22  -3       51.76       53.83     33.47 o 
   9  22  -3       10.23       71.20     36.09 o 
  10  22  -3        4.66       15.82     24.63 o 
  11  22  -3       49.39       71.10     27.60 o 
  12  22  -3      131.49      116.04     30.63 o 
  13  22  -3      124.18      170.44     40.46 o 
  14  22  -3       16.12       26.16     43.24 o 
   0  23  -3       70.23       44.73     27.91 o 
   1  23  -3      222.24      246.47     27.76 o 
   2  23  -3      603.97      590.19     37.91 o 
   3  23  -3       47.38       44.08     19.49 o 
   4  23  -3       40.04       42.85     21.49 o 
   5  23  -3       65.85       77.54     26.66 o 
   6  23  -3      250.24      232.84     49.28 o 
   7  23  -3      122.74       74.60     41.01 o 
   8  23  -3       27.84       -8.31     30.05 o 
   9  23  -3       80.91       29.96     69.02 o 
  10  23  -3       70.06       66.66     26.99 o 
  11  23  -3       49.83       57.17     27.18 o 
  12  23  -3       35.15      -18.33     25.40 o 
  13  23  -3       54.15       86.56     43.93 o 
   1  24  -3      253.66      312.64     30.48 o 
   2  24  -3       68.15      100.38     20.47 o 
   3  24  -3      211.73      218.76     24.86 o 
   4  24  -3      184.14      200.36     23.96 o 
   5  24  -3      219.26      230.58     35.62 o 
   6  24  -3       16.38       63.03     31.68 o 
   7  24  -3      249.08      296.92     46.53 o 
   8  24  -3      115.71      132.35     39.43 o 
   9  24  -3       33.03      -24.97     31.78 o 
  10  24  -3       63.77       20.56     25.69 o 
  11  24  -3       46.66       19.31     27.18 o 
  12  24  -3       20.21       16.56     27.56 o 
  13  24  -3      154.97      118.16     47.94 o 
   0  25  -3      172.50      268.14     79.80 o 
   1  25  -3      156.43      141.63     25.54 o 
   2  25  -3       70.78       37.47     19.40 o 
   3  25  -3       29.61       37.60     19.29 o 
   4  25  -3       85.44       69.93     23.17 o 
   5  25  -3       97.85       98.01     35.55 o 
   6  25  -3        1.14       19.55     30.66 o 
   7  25  -3       13.02       -5.45     31.37 o 
   8  25  -3       88.56       96.23     38.51 o 
   9  25  -3      121.03       48.21     37.12 o 
  10  25  -3      159.33      117.25     30.12 o 
  11  25  -3       63.11       30.10     27.72 o 
  12  25  -3       14.83       17.70     27.64 o 
  13  25  -3       31.10       52.10     43.20 o 
   1  26  -3      131.23      171.81     24.31 o 
   2  26  -3      129.47      169.88     37.46 o 
   3  26  -3       46.48       41.87     31.08 o 
   4  26  -3      142.29      109.86     25.64 o 
   5  26  -3       64.02       81.71     39.60 o 
   6  26  -3      245.89      302.58     48.10 o 
   7  26  -3       34.32       31.20     50.17 o 
   8  26  -3      230.28      331.53     52.17 o 
   9  26  -3       83.99       43.03     35.97 o 
  10  26  -3       48.61       58.52     27.81 o 
  11  26  -3       27.60       11.21     26.45 o 
  12  26  -3       16.66       34.84     29.65 o 
   0  27  -3       53.25       69.44     27.15 o 
   1  27  -3       22.70       16.84     19.26 o 
   2  27  -3      107.55      121.18     23.31 o 
   3  27  -3      110.36      146.30     24.45 o 
   4  27  -3      255.77      267.49     32.55 o 
   5  27  -3      151.19      115.19     30.21 o 
   6  27  -3       15.47        8.90     31.49 o 
   7  27  -3       31.03       34.08     35.63 o 
   8  27  -3       43.21       61.80     36.82 o 
   9  27  -3       64.18      118.48     66.10 o 
  10  27  -3       27.57        7.01     29.60 o 
  11  27  -3       54.33       96.91     31.22 o 
  12  27  -3      114.29       72.33     30.88 o 
   1  28  -3       71.31       69.58     26.34 o 
   2  28  -3      153.84      121.70     24.15 o 
   3  28  -3      101.26      119.64     24.26 o 
   4  28  -3       21.66       15.44     25.21 o 
   5  28  -3       44.76       -1.53     26.13 o 
   6  28  -3      217.13      239.40     46.95 o 
   7  28  -3      229.42      191.59     47.59 o 
   8  28  -3       66.81       54.85     39.33 o 
   9  28  -3        4.97       -1.84     36.49 o 
  10  28  -3       51.81       40.24     32.61 o 
  11  28  -3       71.48       72.91     31.68 o 
   0  29  -3      211.89      287.48     44.23 o 
   1  29  -3       32.17       14.48     18.71 o 
   2  29  -3      319.60      333.04     30.57 o 
   3  29  -3        0.72       -6.01     20.78 o 
   4  29  -3      508.52      575.65     48.10 o 
   5  29  -3       47.25       24.06     27.60 o 
   6  29  -3      353.93      370.35     43.08 o 
   7  29  -3        9.27       49.48     39.77 o 
   8  29  -3       21.05       43.24     46.32 o 
   9  29  -3        0.87       32.07     39.32 o 
  10  29  -3       31.64        6.47     36.60 o 
  11  29  -3       29.53       54.22     30.53 o 
   1  30  -3       13.08        4.79     19.49 o 
   2  30  -3       42.07       75.36     21.73 o 
   3  30  -3       50.38       51.39     23.40 o 
   4  30  -3       26.24       28.63     43.91 o 
   5  30  -3       35.85       70.05     28.81 o 
   6  30  -3        9.35       26.36     31.87 o 
   7  30  -3       11.25       22.89     39.16 o 
   8  30  -3      240.40      200.16     51.99 o 
   9  30  -3       29.80       -5.88     61.52 o 
  10  30  -3       15.41       31.32     35.23 o 
   0  31  -3       58.52       12.78     30.80 o 
   1  31  -3       69.98       92.33     22.77 o 
   2  31  -3      152.44      197.28     25.86 o 
   3  31  -3        6.67       18.82     21.82 o 
   4  31  -3       64.25      105.05     32.53 o 
   5  31  -3       63.37       80.71     34.45 o 
   6  31  -3      126.91       83.93     46.40 o 
   7  31  -3       10.82       33.40     38.20 o 
   8  31  -3        7.33       -3.31     40.02 o 
   9  31  -3       33.71       55.78     35.96 o 
   1  32  -3       11.22        2.84     20.39 o 
   2  32  -3       85.96      114.93     24.71 o 
   3  32  -3       60.57       46.20     25.52 o 
   4  32  -3        1.20       53.56     25.78 o 
   5  32  -3       51.44       53.84     36.07 o 
   6  32  -3       36.54       50.95     31.80 o 
   7  32  -3      134.40      135.46     37.37 o 
   8  32  -3      206.56      122.16     48.27 o 
   9  32  -3       26.60       47.40     36.23 o 
   0  33  -3       37.82      112.80     34.59 o 
   1  33  -3       55.91       39.80     22.01 o 
   2  33  -3        5.10       30.27     22.23 o 
   3  33  -3       39.89       30.50     24.44 o 
   4  33  -3       31.21        3.48     24.44 o 
   5  33  -3       39.07       62.47     36.38 o 
   6  33  -3       26.10        1.00     59.68 o 
   7  33  -3       14.02       -4.82     26.53 o 
   8  33  -3        2.33      -31.67     29.50 o 
   1  34  -3       13.46       11.85     20.75 o 
   2  34  -3       23.82       51.20     23.69 o 
   3  34  -3      162.17      176.46     30.68 o 
   4  34  -3       34.04       -8.30     25.22 o 
   5  34  -3        4.80       31.22     26.51 o 
   6  34  -3       13.71       26.57     27.90 o 
   7  34  -3      136.17       90.15     37.37 o 
   0  35  -3      128.49      176.36     84.25 o 
   1  35  -3       52.29       50.30     24.55 o 
   2  35  -3       86.31       66.11     31.13 o 
   3  35  -3       69.28      127.64     36.39 o 
   4  35  -3       18.92       -0.10     27.74 o 
   5  35  -3       21.29       -4.95     28.76 o 
   6  35  -3       12.05      -18.89     28.75 o 
   1  36  -3       70.63       82.79     27.98 o 
   2  36  -3       63.61      103.46     31.67 o 
   3  36  -3      112.52       70.84     46.24 o 
   4  36  -3        7.09       13.87     32.09 o 
   0  37  -3      228.99      376.48     57.95 o 
   1  37  -3       55.48       52.04     28.34 o 
   2  37  -3       95.23      148.63     42.46 o 
   3  37  -3       12.71       33.85     36.64 o 
   2   0  -2    13553.01    12170.84    379.26 o 
   4   0  -2     1367.86     1157.42     42.29 o 
   6   0  -2       17.39      107.33     40.22 o 
   8   0  -2      832.85      812.07     46.23 o 
  10   0  -2      634.98      654.76     46.48 o 
  12   0  -2      532.85      611.92     49.81 o 
  14   0  -2     1266.94     1054.84    117.58 o 
  16   0  -2       29.97      132.78     69.20 o 
  18   0  -2      145.03      100.24     74.83 o 
   1   1  -2     1145.66     1095.81     44.26 o 
   2   1  -2      286.76      402.47     29.12 o 
   3   1  -2      616.59      585.65     20.20 o 
   4   1  -2     3616.53     3724.75     78.67 o 
   5   1  -2     2498.88     2350.31     53.02 o 
   6   1  -2     1848.89     2075.87     48.12 o 
   7   1  -2     1731.23     1990.10     52.11 o 
   8   1  -2      725.17      772.61     32.17 o 
   9   1  -2      254.95      293.26     22.09 o 
  10   1  -2      241.92      326.24     36.56 o 
  11   1  -2      472.58      503.60     30.29 o 
  12   1  -2      732.69      813.26     55.83 o 
  13   1  -2      158.10      109.62     26.65 o 
  14   1  -2      347.54      546.08     62.09 o 
  15   1  -2       18.80       46.65     38.07 o 
  16   1  -2       74.96       25.95     42.33 o 
  17   1  -2       28.00        4.05     42.46 o 
  18   1  -2      184.03      237.18    122.91 o 
   0   2  -2     2449.33     2274.06     71.61 o 
   1   2  -2      674.64      608.85     23.27 o 
   2   2  -2     1090.21     1088.79     56.26 o 
   3   2  -2      982.59      934.34     28.64 o 
   4   2  -2      600.70      726.37     33.67 o 
   5   2  -2      204.73      252.35     26.00 o 
   6   2  -2     1089.02     1318.69     38.45 o 
   7   2  -2     1635.67     1886.94     50.33 o 
   8   2  -2       68.98       91.82     13.99 o 
   9   2  -2      459.51      470.21     26.79 o 
  10   2  -2     1086.36     1070.66     41.45 o 
  11   2  -2      130.52      177.72     21.33 o 
  12   2  -2      474.44      491.69     52.81 o 
  13   2  -2      310.72      311.25     48.07 o 
  14   2  -2      450.81      518.21     61.34 o 
  15   2  -2      328.07      302.16     55.09 o 
  16   2  -2      283.38      265.15     97.71 o 
  17   2  -2       38.47       -5.77     55.98 o 
  18   2  -2       90.10      119.03     79.85 o 
   1   3  -2      153.13      170.90     13.02 o 
   2   3  -2     1690.05     1777.67     49.82 o 
   3   3  -2     1573.08     1565.57     45.55 o 
   4   3  -2      270.51      315.31     14.31 o 
   5   3  -2      562.02      710.15     28.51 o 
   6   3  -2     2946.49     2832.50    107.57 o 
   7   3  -2     3681.85     3658.50     86.51 o 
   8   3  -2      436.49      502.68     36.53 o 
   9   3  -2      362.57      485.12     43.85 o 
  10   3  -2     1762.33     1767.58     68.17 o 
  11   3  -2      632.02      678.62     34.72 o 
  12   3  -2       71.41       64.17     25.16 o 
  13   3  -2       74.13      131.93     28.26 o 
  14   3  -2       69.21      188.13    154.39 o 
  15   3  -2      109.17       90.97     41.55 o 
  16   3  -2      129.79      151.24     48.86 o 
  17   3  -2      193.45      147.38     51.54 o 
  18   3  -2      108.74      106.93     51.82 o 
   0   4  -2     2212.26     1989.87     64.36 o 
   1   4  -2      196.99      208.11     15.41 o 
   2   4  -2     1332.04     1306.71     43.93 o 
   3   4  -2     1719.74     1780.98    135.24 o 
   4   4  -2      971.22     1036.85     31.96 o 
   5   4  -2     5476.63     5538.05    112.60 o 
   6   4  -2     3896.79     3882.89    101.93 o 
   7   4  -2      512.07      642.36     40.86 o 
   8   4  -2     1980.02     1805.60     49.85 o 
   9   4  -2     2522.19     2487.81     72.25 o 
  10   4  -2     1036.56     1121.12     42.44 o 
  11   4  -2       23.92      149.49     67.33 o 
  12   4  -2      161.80      119.63     29.84 o 
  13   4  -2      311.94      298.95     34.56 o 
  14   4  -2      312.34      296.05     37.44 o 
  15   4  -2      165.27      168.12     49.52 o 
  16   4  -2      381.69      377.86     59.92 o 
  17   4  -2       33.64       72.94     45.32 o 
  18   4  -2      147.97       73.11     40.40 o 
   1   5  -2      986.52      989.32     26.15 o 
   2   5  -2     3070.58     3085.55     65.97 o 
   3   5  -2    10562.26    10462.27    225.47 o 
   4   5  -2      873.09     1035.07     34.91 o 
   5   5  -2     1832.83     2325.30     76.01 o 
   6   5  -2      256.80      324.82     42.17 o 
   7   5  -2      168.28      140.78     14.34 o 
   8   5  -2      840.35      818.96     53.96 o 
   9   5  -2       37.54       82.32     15.47 o 
  10   5  -2     1176.65     1170.26     43.75 o 
  11   5  -2     1740.77     1549.70     67.07 o 
  12   5  -2       94.06      137.29     34.35 o 
  13   5  -2      101.81      122.23     29.00 o 
  14   5  -2       27.30      110.97     34.18 o 
  15   5  -2      189.02      140.29     53.11 o 
  16   5  -2      145.20      143.41     47.95 o 
  17   5  -2      103.19       72.18     37.90 o 
  18   5  -2       87.22       84.49     40.91 o 
   0   6  -2      331.45      305.70     16.35 o 
   1   6  -2     2301.71     2349.15     51.85 o 
   2   6  -2     2545.01     2364.29     52.33 o 
   3   6  -2     1108.48     1409.78     66.37 o 
   4   6  -2     1289.06     1348.20     38.57 o 
   5   6  -2     6742.57     6835.32    157.45 o 
   6   6  -2      907.05      903.97     38.75 o 
   7   6  -2       49.10       97.09     19.33 o 
   8   6  -2      251.04      246.44     17.20 o 
   9   6  -2      745.20      825.71     31.85 o 
  10   6  -2      851.82      957.93     72.81 o 
  11   6  -2      883.38     1021.09     79.56 o 
  12   6  -2      209.53      175.34     31.29 o 
  13   6  -2      234.45      272.24     36.72 o 
  14   6  -2      377.44      319.07     64.31 o 
  15   6  -2      117.72      124.32     31.87 o 
  16   6  -2       79.10       53.82     34.15 o 
  17   6  -2       36.97       55.64     42.72 o 
  18   6  -2      171.05      174.07     45.00 o 
   1   7  -2     3357.64     2886.51     62.06 o 
   2   7  -2     1773.79     1876.10     43.04 o 
   3   7  -2     6131.09     6269.47    138.78 o 
   4   7  -2       29.79        9.42     12.19 o 
   5   7  -2     3310.58     3401.44     93.82 o 
   6   7  -2      703.21      858.38     66.80 o 
   7   7  -2     2130.82     2033.58     66.35 o 
   8   7  -2      244.18      252.25     17.38 o 
   9   7  -2       43.07       62.96     19.54 o 
  10   7  -2     1923.48     1895.39    108.75 o 
  11   7  -2     1845.35     1863.09     66.83 o 
  12   7  -2      132.57      131.71     24.92 o 
  13   7  -2       33.57       17.58     33.51 o 
  14   7  -2      197.95      175.80     35.77 o 
  15   7  -2       69.07       40.19     29.09 o 
  16   7  -2      163.26      216.26     42.10 o 
  17   7  -2       19.34        8.14     35.06 o 
  18   7  -2       17.31       59.03     40.61 o 
   0   8  -2     3635.18     3318.51     84.63 o 
   1   8  -2     1962.54     1956.67     46.53 o 
   2   8  -2      438.06      502.40     28.71 o 
   3   8  -2      565.05      636.30     28.57 o 
   4   8  -2      460.98      482.00     25.89 o 
   5   8  -2     2719.67     2919.08     70.71 o 
   6   8  -2     2838.87     2868.77     85.05 o 
   7   8  -2        6.18       21.88     17.22 o 
   8   8  -2     1497.17     1392.33     65.49 o 
   9   8  -2     1165.05     1164.36     64.21 o 
  10   8  -2      649.85      760.98     41.29 o 
  11   8  -2      568.28      668.04     39.64 o 
  12   8  -2      255.97      273.21     29.88 o 
  13   8  -2        1.44       -4.34     30.18 o 
  14   8  -2      679.82      654.20     89.22 o 
  15   8  -2       23.90       26.88     36.50 o 
  16   8  -2      176.11      163.45     40.00 o 
  17   8  -2       81.43       65.41     35.86 o 
   1   9  -2     3451.71     3400.12     81.63 o 
   2   9  -2     2175.31     2106.98     66.75 o 
   3   9  -2     1727.81     1662.12     52.27 o 
   4   9  -2      503.14      619.52     29.61 o 
   5   9  -2     3036.63     2835.56     69.63 o 
   6   9  -2     2651.80     2584.10     82.22 o 
   7   9  -2      183.50      250.66     27.34 o 
   8   9  -2      252.63      248.90     23.69 o 
   9   9  -2      271.44      320.30     36.08 o 
  10   9  -2     2048.55     1970.76     75.51 o 
  11   9  -2      754.98      764.59     43.79 o 
  12   9  -2      262.21      259.22     53.52 o 
  13   9  -2      242.69      211.46     29.65 o 
  14   9  -2       28.35       95.53     23.68 o 
  15   9  -2      119.60       83.18     27.04 o 
  16   9  -2      138.31      136.47     32.04 o 
  17   9  -2       30.79       17.08     34.24 o 
   0  10  -2      405.55      490.93     27.89 o 
   1  10  -2     1700.27     1872.90     87.48 o 
   2  10  -2     4661.83     4476.42    117.84 o 
   3  10  -2     1712.27     1847.48     57.26 o 
   4  10  -2     1104.83     1060.25     39.80 o 
   5  10  -2      718.50      704.95     28.17 o 
   6  10  -2       69.44       53.24     18.87 o 
   7  10  -2     2467.09     2381.93     75.62 o 
   8  10  -2      294.16      324.65     23.66 o 
   9  10  -2      637.58      701.77     38.34 o 
  10  10  -2      192.28      189.96     22.85 o 
  11  10  -2       64.95       84.33     31.48 o 
  12  10  -2       13.50       29.26     22.76 o 
  13  10  -2       98.84       91.01     23.04 o 
  14  10  -2      339.27      306.42     34.34 o 
  15  10  -2      125.81       98.74     28.04 o 
  16  10  -2       23.97       46.75     27.37 o 
  17  10  -2      157.57      116.54     53.67 o 
   1  11  -2     7003.69     6304.77    160.66 o 
   2  11  -2     1634.65     1674.32     53.10 o 
   3  11  -2      436.83      496.35     26.82 o 
   4  11  -2     1509.83     1521.58     73.53 o 
   5  11  -2      555.80      635.50     25.76 o 
   6  11  -2      449.59      433.38     26.16 o 
   7  11  -2      992.24     1039.04     44.31 o 
   8  11  -2      672.63      564.87     44.43 o 
   9  11  -2      380.93      341.68     43.63 o 
  10  11  -2       50.15       37.82     19.83 o 
  11  11  -2     1058.83     1006.26     48.97 o 
  12  11  -2      830.23      821.90     48.49 o 
  13  11  -2        7.82       18.02     21.38 o 
  14  11  -2       51.07       72.62     25.68 o 
  15  11  -2      265.34      250.86     33.36 o 
  16  11  -2       61.70       43.64     26.50 o 
  17  11  -2      126.12      143.87     44.13 o 
   0  12  -2     2047.94     1968.97     83.14 o 
   1  12  -2      741.82      707.94     35.85 o 
   2  12  -2     1120.94     1239.53     56.30 o 
   3  12  -2      687.81      709.14     32.14 o 
   4  12  -2     2584.61     2319.36     70.00 o 
   5  12  -2      896.91      898.36     31.17 o 
   6  12  -2      163.88      184.19     23.35 o 
   7  12  -2     1159.28     1237.31     69.54 o 
   8  12  -2      125.06      106.00     18.31 o 
   9  12  -2      949.05      911.58     47.66 o 
  10  12  -2      389.30      390.74     26.45 o 
  11  12  -2      345.80      336.73     28.21 o 
  12  12  -2       36.64       61.86     21.17 o 
  13  12  -2       55.26       41.75     21.70 o 
  14  12  -2      207.30      139.99     34.93 o 
  15  12  -2      103.83      102.91     28.45 o 
  16  12  -2       10.98       11.33     25.00 o 
  17  12  -2      524.93      315.47     50.64 o 
   1  13  -2     5553.57     4996.89    128.24 o 
   2  13  -2     1990.24     1952.45     51.36 o 
   3  13  -2      255.31      234.40     20.78 o 
   4  13  -2      518.43      621.95     26.44 o 
   5  13  -2      155.13      167.37     16.17 o 
   6  13  -2      280.53      259.98     20.09 o 
   7  13  -2      948.55      991.47     52.56 o 
   8  13  -2      154.99      123.99     17.38 o 
   9  13  -2       98.46       91.51     17.79 o 
  10  13  -2      430.12      467.99     33.43 o 
  11  13  -2      837.76      825.52     40.20 o 
  12  13  -2      329.97      371.89     30.60 o 
  13  13  -2      151.69      179.04     26.07 o 
  14  13  -2        4.56       28.58     23.41 o 
  15  13  -2      242.05      169.78     62.26 o 
  16  13  -2       41.32       13.78     28.84 o 
  17  13  -2      219.34      186.37     36.45 o 
   0  14  -2     3697.57     3767.88    142.56 o 
   1  14  -2     2148.98     2110.92     63.03 o 
   2  14  -2      670.72      715.64     28.92 o 
   3  14  -2      555.45      498.72     23.46 o 
   4  14  -2      319.78      339.47     18.34 o 
   5  14  -2       77.74       71.76     12.53 o 
   6  14  -2      259.97      204.82     19.58 o 
   7  14  -2      945.10      947.53     41.60 o 
   8  14  -2      218.25      239.39     31.27 o 
   9  14  -2     1162.46     1080.99     40.10 o 
  10  14  -2       65.43       37.14     22.66 o 
  11  14  -2      114.09      147.43     26.81 o 
  12  14  -2      106.08       91.57     22.91 o 
  13  14  -2      283.75      183.90     30.29 o 
  14  14  -2      291.19      275.59     38.61 o 
  15  14  -2      138.59      168.88     32.59 o 
  16  14  -2        6.56       52.73     29.53 o 
  17  14  -2      125.40      148.08     49.31 o 
   1  15  -2      114.10      138.29     17.43 o 
   2  15  -2      105.79      115.50     16.52 o 
   3  15  -2      495.35      463.70     36.87 o 
   4  15  -2       86.75       79.93     13.16 o 
   5  15  -2      778.99      764.20     27.84 o 
   6  15  -2       43.48       38.31     13.99 o 
   7  15  -2      874.38      802.78     39.66 o 
   8  15  -2      107.48      109.93     27.62 o 
   9  15  -2      647.35      558.73     29.47 o 
  10  15  -2       34.17       41.45     17.82 o 
  11  15  -2      200.95      219.03     26.08 o 
  12  15  -2        3.67       46.90     21.00 o 
  13  15  -2      206.88      172.48     35.88 o 
  14  15  -2       20.01       56.05     31.09 o 
  15  15  -2       65.82       67.25     31.76 o 
  16  15  -2       50.74       68.92     34.56 o 
   0  16  -2      141.58      121.17     33.22 o 
   1  16  -2     1574.21     1535.72     50.95 o 
   2  16  -2      752.25      674.51     28.00 o 
   3  16  -2       76.56      104.43     13.84 o 
   4  16  -2        2.28      -16.01     11.05 o 
   5  16  -2     1171.68     1118.85     43.88 o 
   6  16  -2       64.89       56.88     18.43 o 
   7  16  -2      324.18      322.94     27.93 o 
   8  16  -2      171.44      171.27     27.61 o 
   9  16  -2      380.03      406.46     35.58 o 
  10  16  -2      425.73      439.91     34.21 o 
  11  16  -2      188.61      203.29     32.35 o 
  12  16  -2      328.14      218.04     33.17 o 
  13  16  -2      209.15      145.49     28.64 o 
  14  16  -2       37.97       71.03     31.21 o 
  15  16  -2      169.68      155.64     35.97 o 
  16  16  -2       70.12       91.81     39.11 o 
   1  17  -2      812.60      822.97     35.49 o 
   2  17  -2      178.60      182.84     16.02 o 
   3  17  -2     1407.37     1282.40     47.74 o 
   4  17  -2       85.09       79.46     14.51 o 
   5  17  -2      312.37      398.99     24.70 o 
   6  17  -2      355.81      385.31     31.39 o 
   7  17  -2      426.55      435.23     37.45 o 
   8  17  -2      100.51       95.14     23.65 o 
   9  17  -2     1066.05     1057.56     40.46 o 
  10  17  -2       30.03       -6.57     16.57 o 
  11  17  -2      590.14      601.46     53.48 o 
  12  17  -2        5.24       20.59     21.04 o 
  13  17  -2      241.20      250.55     37.11 o 
  14  17  -2        1.64      -29.83     27.81 o 
  15  17  -2      154.76      122.64     36.17 o 
  16  17  -2        8.80       23.58     52.04 o 
   0  18  -2     2738.66     2795.89    115.18 o 
   1  18  -2      886.39      828.52     36.56 o 
   2  18  -2      423.99      420.36     32.53 o 
   3  18  -2       27.60       52.00     13.23 o 
   4  18  -2      240.34      265.27     19.71 o 
   5  18  -2     1365.88     1312.89     45.19 o 
   6  18  -2      706.02      739.88     34.50 o 
   7  18  -2       69.63       89.65     22.54 o 
   8  18  -2      550.78      461.84     74.80 o 
   9  18  -2      245.47      233.14     32.90 o 
  10  18  -2      175.95      150.50     22.94 o 
  11  18  -2      167.15       97.42     24.15 o 
  12  18  -2       82.37       68.22     25.12 o 
  13  18  -2        3.68        6.69     28.46 o 
  14  18  -2      171.72      119.89     34.53 o 
  15  18  -2       22.80       54.95     32.13 o 
  16  18  -2       17.03      -19.91     71.94 o 
   1  19  -2      299.41      294.87     24.31 o 
   2  19  -2      230.33      229.02     20.32 o 
   3  19  -2      232.74      202.68     22.63 o 
   4  19  -2      532.25      534.94     26.21 o 
   5  19  -2       71.44       84.22     17.45 o 
   6  19  -2       55.57       39.66     16.45 o 
   7  19  -2       74.91       55.35     22.21 o 
   8  19  -2     1623.02     1502.05    114.33 o 
   9  19  -2       68.84       61.59     19.98 o 
  10  19  -2      153.04      124.91     33.65 o 
  11  19  -2      107.71       92.37     21.87 o 
  12  19  -2      343.77      352.32     34.61 o 
  13  19  -2      270.72      259.81     63.79 o 
  14  19  -2       39.53       49.17     31.32 o 
  15  19  -2       88.42       55.54     40.83 o 
  16  19  -2      187.57      165.57     48.54 o 
   0  20  -2     1667.08     1493.65     74.93 o 
   1  20  -2       72.19       72.97     18.35 o 
   2  20  -2       78.42       99.62     23.07 o 
   3  20  -2      280.22      320.66     27.18 o 
   4  20  -2      293.97      322.47     26.83 o 
   5  20  -2      346.93      343.83     24.99 o 
   6  20  -2      174.03      155.08     20.34 o 
   7  20  -2      429.39      491.04     38.17 o 
   8  20  -2      693.86      795.54    119.72 o 
   9  20  -2      215.10      179.48     25.36 o 
  10  20  -2      124.55       78.92     20.43 o 
  11  20  -2      116.50      110.34     23.99 o 
  12  20  -2      160.75      216.22     47.87 o 
  13  20  -2       32.74       75.11     31.71 o 
  14  20  -2       45.99       41.80     32.77 o 
  15  20  -2       32.25       28.83     38.65 o 
   1  21  -2      269.34      260.35     22.44 o 
   2  21  -2      756.04      775.37     34.26 o 
   3  21  -2     1034.39     1079.99     44.97 o 
   4  21  -2       45.19       38.67     18.14 o 
   5  21  -2       72.68       75.75     22.24 o 
   6  21  -2      384.89      387.29     32.30 o 
   7  21  -2      178.68      155.18     26.67 o 
   8  21  -2      157.81      170.00     28.82 o 
   9  21  -2      323.81      285.87     29.41 o 
  10  21  -2       83.58       74.56     27.21 o 
  11  21  -2      220.14      211.79     26.91 o 
  12  21  -2      630.67      560.71     42.18 o 
  13  21  -2       48.33       34.39     30.57 o 
  14  21  -2        1.55        8.72     37.33 o 
  15  21  -2        9.95      -23.89     37.83 o 
   0  22  -2     2132.82     1921.53     90.89 o 
   1  22  -2      131.84      163.35     20.28 o 
   2  22  -2      690.97      678.33     32.75 o 
   3  22  -2       35.53        9.32     17.98 o 
   4  22  -2      753.96      770.97     63.16 o 
   5  22  -2      459.79      486.85     47.65 o 
   6  22  -2       94.01       50.83     24.98 o 
   7  22  -2      594.28      553.00     52.03 o 
   8  22  -2      188.92      229.74     39.72 o 
   9  22  -2      137.94      103.82     27.39 o 
  10  22  -2      159.71      118.97     25.73 o 
  11  22  -2        7.67       25.70     21.54 o 
  12  22  -2      205.54      216.61     42.48 o 
  13  22  -2       57.82       65.00     32.46 o 
  14  22  -2       94.07      140.97     44.20 o 
  15  22  -2       71.23       90.98     44.73 o 
   1  23  -2     1159.84     1160.52     62.46 o 
   2  23  -2      196.83      156.03     19.91 o 
   3  23  -2        6.48      -16.76     14.31 o 
   4  23  -2      277.79      353.09     33.19 o 
   5  23  -2       93.29      167.06     52.56 o 
   6  23  -2      477.67      524.58     50.47 o 
   7  23  -2      474.14      490.49     83.68 o 
   8  23  -2      178.87      134.25     36.19 o 
   9  23  -2      263.92      232.98     76.19 o 
  10  23  -2       63.44       84.61     25.64 o 
  11  23  -2      146.15      148.69     29.27 o 
  12  23  -2      248.34      289.69     51.24 o 
  13  23  -2      135.65       55.73     39.82 o 
  14  23  -2       24.62      -47.96     44.62 o 
   0  24  -2     1283.65     1345.32     77.05 o 
   1  24  -2      814.69      843.34     62.24 o 
   2  24  -2      714.32      715.81     54.84 o 
   3  24  -2       42.51       17.70     13.89 o 
   4  24  -2      112.07      102.95     27.97 o 
   5  24  -2       80.74      105.77     25.40 o 
   6  24  -2       56.72       24.63     34.57 o 
   7  24  -2       93.14       15.88     29.13 o 
   8  24  -2       77.21       59.14     61.89 o 
   9  24  -2      161.91      101.17     27.20 o 
  10  24  -2      139.07      108.03     26.91 o 
  11  24  -2       71.01       58.56     26.62 o 
  12  24  -2       70.47       42.92     37.80 o 
  13  24  -2        7.32       18.38     50.14 o 
  14  24  -2      114.65      162.41     68.52 o 
   1  25  -2      540.92      581.29     38.42 o 
   2  25  -2      309.48      305.68     41.57 o 
   3  25  -2      134.19      131.55     21.84 o 
   4  25  -2       36.51       12.03     22.16 o 
   5  25  -2       66.20       46.16     23.65 o 
   6  25  -2      164.19      214.84     39.17 o 
   7  25  -2      275.64      411.12     49.32 o 
   8  25  -2      335.59      375.55     49.28 o 
   9  25  -2       46.58        5.80     22.63 o 
  10  25  -2       42.22       26.71     24.31 o 
  11  25  -2       55.64       73.35     27.57 o 
  12  25  -2       86.85      127.79     42.69 o 
  13  25  -2       51.70       39.42     51.86 o 
  14  25  -2       11.79       -9.48     50.40 o 
   0  26  -2      997.92     1033.56     91.88 o 
   1  26  -2      502.56      499.99     31.67 o 
   2  26  -2      459.89      459.97     30.77 o 
   3  26  -2      427.42      452.69     32.10 o 
   4  26  -2      270.34      302.52     33.46 o 
   5  26  -2       21.58      -15.37     21.51 o 
   6  26  -2       34.96       47.02     30.58 o 
   7  26  -2       37.95       69.89     59.83 o 
   8  26  -2        8.57       20.14     32.70 o 
   9  26  -2      319.32      215.33     64.46 o 
  10  26  -2       90.14       67.30     31.12 o 
  11  26  -2      167.41      190.32     32.37 o 
  12  26  -2      146.90       76.44     58.06 o 
  13  26  -2      105.26      115.23     61.39 o 
   1  27  -2      120.05       90.06     20.39 o 
   2  27  -2        5.86       20.81     18.65 o 
   3  27  -2      394.87      515.68     35.61 o 
   4  27  -2      104.62       81.80     21.19 o 
   5  27  -2      128.91      182.46     33.82 o 
   6  27  -2      269.04      355.97     47.69 o 
   7  27  -2       23.78       23.74     31.47 o 
   8  27  -2       76.75       88.71     37.75 o 
   9  27  -2       70.93       75.98     36.66 o 
  10  27  -2      137.78      198.66     43.75 o 
  11  27  -2      130.69      143.39     31.80 o 
  12  27  -2       84.62       -8.02     52.02 o 
  13  27  -2       17.92      -53.42     47.75 o 
   0  28  -2      754.46      828.40     69.76 o 
   1  28  -2      269.09      249.72     24.24 o 
   2  28  -2      115.63      128.60     22.39 o 
   3  28  -2       54.54       45.56     20.79 o 
   4  28  -2      139.76      107.42     21.06 o 
   5  28  -2       32.82       12.05     20.53 o 
   6  28  -2      124.16      138.46     38.12 o 
   7  28  -2       73.64      124.42     39.43 o 
   8  28  -2       75.04      109.88     31.65 o 
   9  28  -2       21.22       27.20     25.40 o 
  10  28  -2      280.85      335.00     54.90 o 
  11  28  -2       22.60       36.81     41.63 o 
  12  28  -2        6.76      -22.70     50.77 o 
   1  29  -2      170.95      162.69     22.62 o 
   2  29  -2      129.50      192.57     24.79 o 
   3  29  -2      155.28      110.76     22.85 o 
   4  29  -2      226.06      241.72     40.64 o 
   5  29  -2      118.84       44.95     21.27 o 
   6  29  -2       46.18       45.71     28.93 o 
   7  29  -2       87.77       74.55     41.94 o 
   8  29  -2      451.49      501.28     63.25 o 
   9  29  -2       92.74       51.78     29.95 o 
  10  29  -2      115.94      128.88     35.78 o 
  11  29  -2        1.17      -43.80     53.22 o 
  12  29  -2       79.10       73.73     59.41 o 
   0  30  -2      965.98     1083.38     61.37 o 
   1  30  -2       37.89       60.70     21.76 o 
   2  30  -2      336.72      366.59     29.82 o 
   3  30  -2      331.19      414.81     34.49 o 
   4  30  -2        3.35       46.09     21.19 o 
   5  30  -2       14.14       28.65     22.07 o 
   6  30  -2      254.49      131.28     72.90 o 
   7  30  -2       22.23       23.26     44.18 o 
   8  30  -2      191.09      266.60     47.54 o 
   9  30  -2       17.44       16.52     25.23 o 
  10  30  -2       77.30       79.73     45.19 o 
  11  30  -2       34.64        8.93     32.44 o 
   1  31  -2       74.08      106.08     25.22 o 
   2  31  -2       54.60       87.21     22.51 o 
   3  31  -2       75.18       76.35     23.24 o 
   4  31  -2       68.98       59.36     22.38 o 
   5  31  -2      156.02      177.23     54.41 o 
   6  31  -2      282.81      364.90     66.82 o 
   7  31  -2      189.90      153.48     34.45 o 
   8  31  -2      275.54      300.52     37.07 o 
   9  31  -2       66.34       58.07     27.06 o 
  10  31  -2       82.65      132.69     33.61 o 
  11  31  -2       58.62       46.31     45.53 o 
   0  32  -2      251.50      369.23     86.65 o 
   1  32  -2       73.69       28.61     21.92 o 
   2  32  -2       21.66       14.42     20.77 o 
   3  32  -2       66.92      123.03     24.34 o 
   4  32  -2      201.10      254.83     30.58 o 
   5  32  -2        1.57       27.10     25.11 o 
   6  32  -2      108.27      110.98     28.67 o 
   7  32  -2       19.95       29.28     28.06 o 
   8  32  -2      120.13       53.92     27.64 o 
   9  32  -2       31.11       -2.91     25.01 o 
  10  32  -2       47.55       11.49     29.99 o 
   1  33  -2       23.81       10.72     21.29 o 
   2  33  -2       67.97       57.43     23.17 o 
   3  33  -2      245.99      287.39     29.70 o 
   4  33  -2       78.00       80.49     24.35 o 
   5  33  -2       31.04       -8.12     24.73 o 
   6  33  -2      173.57      135.09     31.15 o 
   7  33  -2        4.59      -23.38     30.46 o 
   8  33  -2       54.19       39.31     27.14 o 
   9  33  -2       40.36       15.14     26.59 o 
  10  33  -2       60.43       60.96     35.77 o 
   0  34  -2       79.20       71.72     47.10 o 
   1  34  -2       15.86       52.86     26.23 o 
   2  34  -2      109.67      132.04     32.48 o 
   3  34  -2       83.08      116.23     29.95 o 
   4  34  -2       54.46       81.06     29.13 o 
   5  34  -2       73.14       69.98     34.48 o 
   6  34  -2       16.74       42.46     34.49 o 
   7  34  -2        2.94       11.46     32.44 o 
   8  34  -2        6.11      -40.18     26.78 o 
   9  34  -2       54.96       33.31     26.83 o 
   1  35  -2       78.77      128.33     43.08 o 
   2  35  -2        7.62      -44.60     76.91 o 
   3  35  -2       15.66       37.79     28.01 o 
   4  35  -2       62.39       66.22     34.58 o 
   5  35  -2       25.90       41.02     33.92 o 
   6  35  -2       26.10       15.49     33.70 o 
   7  35  -2       22.58       32.18     31.50 o 
   8  35  -2       91.61       92.18     34.35 o 
   0  36  -2      159.49      223.96     69.25 o 
   1  36  -2       50.00       96.78     44.41 o 
   2  36  -2        3.07        5.55     37.27 o 
   3  36  -2        8.35       -2.48     39.40 o 
   4  36  -2       82.78       81.50     63.97 o 
   5  36  -2       45.68       84.34     49.48 o 
   6  36  -2        2.28      -61.37     40.91 o 
   7  36  -2       45.26       74.76     40.00 o 
   1  37  -2       22.01       30.37     40.50 o 
   2  37  -2       12.05       43.63     41.34 o 
   3  37  -2       16.77       13.83     39.75 o 
   4  37  -2        8.35       70.30     62.69 o 
   5  37  -2       34.75       78.71     49.58 o 
   6  37  -2        6.42        7.17     79.67 o 
   0  38  -2       51.50       -6.30     60.77 o 
   1  38  -2        2.70       19.95     41.16 o 
   2  38  -2       62.68      107.89     47.24 o 
   3  38  -2       12.74       52.69     44.82 o 
   4  38  -2       76.35      151.32     72.22 o 
   1  39  -2       36.74       79.65     46.34 o 
   2  39  -2        3.73      -23.97     40.94 o 
   2   0  -1     2285.82     2364.86     69.40 o 
   4   0  -1     2389.11     2618.45     77.65 o 
   6   0  -1     3983.92     4210.43    151.45 o 
   8   0  -1     3684.58     3777.33    141.21 o 
  10   0  -1      729.76      850.22     51.36 o 
  12   0  -1      553.04      528.07     45.93 o 
  14   0  -1      433.35      478.60     48.11 o 
  16   0  -1      256.49      282.12     71.23 o 
  18   0  -1      113.66      108.83     45.22 o 
   1   1  -1      254.76      246.80     14.58 o 
   2   1  -1     8316.88     8097.87    157.71 o 
   3   1  -1     5732.37     6016.26    130.78 o 
   4   1  -1    11370.23    12566.10    237.57 o 
   5   1  -1      155.64      247.74     14.04 o 
   6   1  -1     4491.47     5040.19    126.32 o 
   7   1  -1      685.50      684.69     28.58 o 
   8   1  -1      139.95      166.49     22.29 o 
   9   1  -1       58.30       69.97     25.80 o 
  10   1  -1      745.26      780.36     35.04 o 
  11   1  -1      303.75      337.77     43.38 o 
  12   1  -1      403.89      460.16     30.15 o 
  13   1  -1       74.18       60.54     19.67 o 
  14   1  -1      165.01      194.62     25.49 o 
  15   1  -1      451.01      474.24     46.16 o 
  16   1  -1      693.58      789.24     59.38 o 
  17   1  -1       41.80       41.04     28.20 o 
  18   1  -1      596.26      577.03     56.22 o 
   1   2  -1     5395.88     5259.52    165.59 o 
   2   2  -1      982.71     1039.68     29.71 o 
   3   2  -1     7888.17     8257.37    159.99 o 
   4   2  -1     2321.73     2414.70     63.86 o 
   5   2  -1     3268.16     3623.38     82.06 o 
   6   2  -1      988.75     1197.84     38.19 o 
   7   2  -1     1006.67      989.50     34.82 o 
   8   2  -1     1151.94     1154.45     39.96 o 
   9   2  -1      765.54      788.31     33.12 o 
  10   2  -1      943.43     1004.35     39.67 o 
  11   2  -1      608.31      623.32     33.19 o 
  12   2  -1      585.58      667.45     35.76 o 
  13   2  -1       74.56       96.73     21.37 o 
  14   2  -1       30.13       65.52     20.73 o 
  15   2  -1      284.74      262.64     35.30 o 
  16   2  -1      359.86      395.37     46.08 o 
  17   2  -1      126.09       15.48     27.94 o 
  18   2  -1       24.56       64.59     29.96 o 
   0   3  -1     5483.36     5407.46    192.04 o 
   1   3  -1     8255.93     8117.68    158.82 o 
   2   3  -1    20411.27    20122.75    533.43 o 
   3   3  -1     9675.46     9914.43    211.60 o 
   4   3  -1     3640.12     3880.27    114.36 o 
   5   3  -1     5065.48     5389.53    118.08 o 
   6   3  -1     1031.90     1000.26     33.83 o 
   7   3  -1     1945.29     2227.74     63.23 o 
   8   3  -1      179.21      263.07     26.54 o 
   9   3  -1      567.94      616.85     31.86 o 
  10   3  -1     1634.61     1684.71     55.20 o 
  11   3  -1      618.78      679.84     63.82 o 
  12   3  -1      326.27      356.82     27.87 o 
  13   3  -1      147.15      171.54     23.42 o 
  14   3  -1      619.36      608.93     59.29 o 
  15   3  -1      312.82      268.48     50.17 o 
  16   3  -1      398.65      414.90     42.92 o 
  17   3  -1      139.97      134.00     37.26 o 
  18   3  -1      234.97      226.36     38.13 o 
   1   4  -1     9228.47     8571.71    167.39 o 
   2   4  -1     2518.72     2440.68     55.95 o 
   3   4  -1     1280.57     1399.33     41.16 o 
   4   4  -1     3813.06     3878.60     97.69 o 
   5   4  -1     1992.18     2158.15     52.33 o 
   6   4  -1     3275.46     3374.75     78.32 o 
   7   4  -1     2578.00     2628.68     72.48 o 
   8   4  -1     1737.35     1815.87     55.28 o 
   9   4  -1      187.06      231.25     20.12 o 
  10   4  -1      618.81      696.76     33.35 o 
  11   4  -1     1742.00     1748.46     87.24 o 
  12   4  -1      362.35      386.30     28.11 o 
  13   4  -1     1079.97     1015.21     50.00 o 
  14   4  -1      575.27      529.30     43.45 o 
  15   4  -1      157.56      163.62     46.55 o 
  16   4  -1       72.01       80.90     25.48 o 
  17   4  -1      154.83      192.04     46.82 o 
  18   4  -1       78.84      130.59     34.23 o 
   0   5  -1    33697.99    31697.54    860.28 o 
   1   5  -1     8922.07     8052.73    158.12 o 
   2   5  -1     2466.99     2479.48     65.29 o 
   3   5  -1     8601.56     8829.42    188.65 o 
   4   5  -1     3332.03     3350.97     85.52 o 
   5   5  -1     1933.51     1957.49     48.42 o 
   6   5  -1     1253.89     1269.94     35.90 o 
   7   5  -1     1656.80     1865.06     55.06 o 
   8   5  -1      507.68      542.44     26.55 o 
   9   5  -1      436.37      489.43     26.84 o 
  10   5  -1      778.37      777.39     40.02 o 
  11   5  -1      921.93      930.03     44.83 o 
  12   5  -1     1267.69     1241.26     53.80 o 
  13   5  -1      129.93      126.06     26.68 o 
  14   5  -1      379.24      462.36     41.29 o 
  15   5  -1      379.15      456.18     37.91 o 
  16   5  -1       55.97       87.32     30.54 o 
  17   5  -1       79.79      138.76     31.53 o 
  18   5  -1        3.93       29.35     35.75 o 
   1   6  -1    26337.06    24226.04    574.85 o 
   2   6  -1     5671.83     5347.35    132.88 o 
   3   6  -1     2439.29     2296.13     54.06 o 
   4   6  -1       69.23       87.39      7.57 o 
   5   6  -1      988.61      962.53     47.01 o 
   6   6  -1     1663.92     2027.77     56.70 o 
   7   6  -1     2116.64     2279.92     79.95 o 
   8   6  -1     1164.90     1315.83     43.31 o 
   9   6  -1      928.69      957.48     41.27 o 
  10   6  -1      327.39      402.08     28.81 o 
  11   6  -1       57.17       46.91     13.90 o 
  12   6  -1      211.84      187.76     18.67 o 
  13   6  -1      155.46      231.83     41.14 o 
  14   6  -1       56.67       63.59     30.64 o 
  15   6  -1       35.11       23.61     23.93 o 
  16   6  -1      113.47      136.96     29.60 o 
  17   6  -1      254.73      245.50     35.24 o 
  18   6  -1      226.98      309.43     58.34 o 
   0   7  -1    53273.26    50663.76   1636.57 o 
   1   7  -1     5124.29     4984.77    124.18 o 
   2   7  -1     7028.99     6583.25    162.65 o 
   3   7  -1       32.30       47.29     26.46 o 
   4   7  -1     3825.87     3806.38    109.56 o 
   5   7  -1      373.87      371.61     20.30 o 
   6   7  -1      752.19      763.30     23.93 o 
   7   7  -1      543.14      596.67     31.50 o 
   8   7  -1     1188.68     1285.73     58.43 o 
   9   7  -1       85.03       84.45     12.97 o 
  10   7  -1       99.32       76.50     21.44 o 
  11   7  -1      298.71      234.43     24.99 o 
  12   7  -1      167.84      194.47     24.47 o 
  13   7  -1     1703.50     1640.18     62.27 o 
  14   7  -1      393.94      401.92     35.48 o 
  15   7  -1      284.51      260.66     32.08 o 
  16   7  -1       26.20       41.98     26.61 o 
  17   7  -1       73.66       92.13     29.50 o 
  18   7  -1       42.39      105.49     47.40 o 
   1   8  -1     4090.91     4041.85     89.91 o 
   2   8  -1     1070.65     1027.12     29.09 o 
   3   8  -1       35.18       33.62     10.88 o 
   4   8  -1     1008.22     1066.65     37.91 o 
   5   8  -1     1295.28     1340.99     37.75 o 
   6   8  -1      893.72      993.61     26.00 o 
   7   8  -1     2305.31     2373.24     59.34 o 
   8   8  -1     5954.25     5937.12    148.81 o 
   9   8  -1      611.27      548.40     27.98 o 
  10   8  -1       38.59       14.42     12.85 o 
  11   8  -1       49.01       45.65     18.59 o 
  12   8  -1       77.78      102.21     20.60 o 
  13   8  -1      387.47      377.06     33.07 o 
  14   8  -1        7.03       43.96     22.93 o 
  15   8  -1       64.41       43.44     24.90 o 
  16   8  -1      205.03      201.82     32.72 o 
  17   8  -1      419.48      413.24     41.84 o 
  18   8  -1      308.31      226.77     77.12 o 
   0   9  -1     2505.88     2848.95    270.38 o 
   1   9  -1     1555.40     1339.05     37.91 o 
   2   9  -1     1764.26     1705.88     43.19 o 
   3   9  -1      875.15      868.61     29.57 o 
   4   9  -1      286.43      311.66     31.62 o 
   5   9  -1     3231.90     3325.10     85.24 o 
   6   9  -1       11.85       16.79      6.57 o 
   7   9  -1     2057.25     2011.62     42.91 o 
   8   9  -1      102.32      115.60     16.42 o 
   9   9  -1     1475.48     1486.88     70.67 o 
  10   9  -1      969.19     1016.62     33.91 o 
  11   9  -1      825.07      855.54     32.31 o 
  12   9  -1      475.57      524.77     31.39 o 
  13   9  -1      213.31      327.87     46.15 o 
  14   9  -1      392.00      386.66     35.28 o 
  15   9  -1       49.87       40.20     25.36 o 
  16   9  -1        0.51        0.41     31.59 o 
  17   9  -1       86.58      157.43     59.31 o 
  18   9  -1        0.62       49.15     39.52 o 
   1  10  -1     1089.37     1044.58     31.64 o 
   2  10  -1     6255.60     5767.75    124.25 o 
   3  10  -1       33.45       41.52      8.80 o 
   4  10  -1     2674.36     2797.57     72.89 o 
   5  10  -1      499.55      476.64     22.23 o 
   6  10  -1      144.41      165.65     12.62 o 
   7  10  -1      612.65      570.07     26.67 o 
   8  10  -1      896.29      838.74     24.50 o 
   9  10  -1     2528.22     2436.85     59.08 o 
  10  10  -1     1862.53     1805.31     48.67 o 
  11  10  -1       29.24       36.46     18.34 o 
  12  10  -1      703.36      770.08     37.38 o 
  13  10  -1      222.04      210.70     28.45 o 
  14  10  -1       46.75       50.14     24.32 o 
  15  10  -1        3.65        2.53     23.80 o 
  16  10  -1       61.04       38.54     30.09 o 
  17  10  -1      463.23      425.79     55.93 o 
  18  10  -1      193.80      214.25     49.16 o 
   0  11  -1      409.45      446.14     29.08 o 
   1  11  -1      106.80       83.62     10.02 o 
   2  11  -1     2037.23     2062.78     49.99 o 
   3  11  -1      861.67      703.47     23.93 o 
   4  11  -1     6720.24     6395.73    139.40 o 
   5  11  -1      153.83      126.32     29.08 o 
   6  11  -1      731.49      667.75     23.23 o 
   7  11  -1     1533.65     1459.96     38.05 o 
   8  11  -1     1307.97     1230.11     29.56 o 
   9  11  -1     1399.11     1354.24     38.97 o 
  10  11  -1     1780.53     1764.44     48.04 o 
  11  11  -1      531.85      474.95     38.49 o 
  12  11  -1      165.92      180.28     40.11 o 
  13  11  -1       66.32      110.18     25.60 o 
  14  11  -1      162.67      143.05     28.33 o 
  15  11  -1       43.04       26.66     27.29 o 
  16  11  -1       44.31       49.06     37.07 o 
  17  11  -1       23.90       96.58     75.55 o 
  18  11  -1      169.69      156.23     47.59 o 
   1  12  -1     1588.21     1411.42     40.95 o 
   2  12  -1     1903.74     1865.27     46.49 o 
   3  12  -1    11065.44    10773.81    227.39 o 
   4  12  -1     1551.84     1472.63     43.76 o 
   5  12  -1     2834.91     2595.02     70.10 o 
   6  12  -1      231.19      210.81     14.51 o 
   7  12  -1       19.61       19.68      9.95 o 
   8  12  -1     1102.72     1053.32     30.10 o 
   9  12  -1     1212.67     1104.83     34.65 o 
  10  12  -1      948.47      970.67     41.47 o 
  11  12  -1       87.94      118.66     21.27 o 
  12  12  -1      458.22      497.24     37.82 o 
  13  12  -1      624.48      651.87     52.02 o 
  14  12  -1      113.47      117.64     34.41 o 
  15  12  -1      121.38       84.58     39.65 o 
  16  12  -1      128.52      134.97     41.42 o 
  17  12  -1      164.14       90.65     41.09 o 
   1  13  -1      334.11      348.25     19.10 o 
   2  13  -1     2783.42     2668.82     63.18 o 
   3  13  -1     1658.65     1684.65     44.29 o 
   4  13  -1      921.61      933.55     32.17 o 
   5  13  -1      864.14      879.14     38.78 o 
   6  13  -1      320.34      351.99     28.20 o 
   7  13  -1      256.93      268.85     22.84 o 
   8  13  -1      196.11      221.51     15.61 o 
   9  13  -1     1069.39     1108.59     40.80 o 
  10  13  -1      267.07      266.52     24.43 o 
  11  13  -1       61.95       40.34     19.03 o 
  12  13  -1      327.07      347.32     30.81 o 
  13  13  -1       56.34       71.96     27.55 o 
  14  13  -1      154.46      122.50     40.57 o 
  15  13  -1      196.70      131.64     33.53 o 
  16  13  -1      105.76      155.41     45.52 o 
  17  13  -1       52.11       45.38     39.18 o 
   1  14  -1     3188.61     3140.06     81.87 o 
   2  14  -1      152.61      187.45     15.27 o 
   3  14  -1     5334.72     5257.91    128.46 o 
   4  14  -1      186.06      191.38     16.28 o 
   5  14  -1      143.16      146.68     18.67 o 
   6  14  -1      325.86      373.43     30.28 o 
   7  14  -1     1842.36     1752.84     47.99 o 
   8  14  -1      233.87      219.54     20.45 o 
   9  14  -1      249.54      273.79     27.89 o 
  10  14  -1      317.34      332.71     28.48 o 
  11  14  -1      350.91      334.98     30.84 o 
  12  14  -1      209.83      198.41     32.66 o 
  13  14  -1      866.45      740.58     51.07 o 
  14  14  -1       20.84        9.12     26.24 o 
  15  14  -1      194.14      257.20     99.98 o 
  16  14  -1       15.92        7.86     35.72 o 
  17  14  -1       97.77       28.62     41.27 o 
   0  15  -1      244.00      159.39     15.04 o 
   1  15  -1     4825.99     4190.00     94.55 o 
   2  15  -1     1694.57     1642.53     48.98 o 
   3  15  -1     2228.01     2082.64     67.09 o 
   4  15  -1      165.38      174.56     16.16 o 
   5  15  -1      248.74      297.42     22.46 o 
   6  15  -1     1566.00     1455.48     46.30 o 
   7  15  -1     1050.17      959.06     33.16 o 
   8  15  -1      145.58      133.40     15.44 o 
   9  15  -1      891.34      910.19     42.46 o 
  10  15  -1      552.34      565.22     39.53 o 
  11  15  -1      240.22      225.90     29.54 o 
  12  15  -1      165.22      191.34     37.38 o 
  13  15  -1      343.59      393.46     40.09 o 
  14  15  -1       66.13       74.48     29.65 o 
  15  15  -1      392.15      313.25     49.18 o 
  16  15  -1        9.92       72.78     39.47 o 
  17  15  -1      139.82      131.49     46.35 o 
   1  16  -1      199.78      260.59     17.65 o 
   2  16  -1       27.26       32.48      9.53 o 
   3  16  -1      255.27      260.13     38.91 o 
   4  16  -1      638.66      695.21     28.90 o 
   5  16  -1      493.51      543.10     29.28 o 
   6  16  -1      870.87      864.17     33.88 o 
   7  16  -1     1401.11     1434.10     45.99 o 
   8  16  -1      832.66      846.67     32.05 o 
   9  16  -1      279.04      294.17     27.34 o 
  10  16  -1     1399.76     1380.14     53.65 o 
  11  16  -1      102.01       87.37     22.62 o 
  12  16  -1       66.62       44.87     27.16 o 
  13  16  -1     1017.36      860.64     54.51 o 
  14  16  -1       51.50       90.92     36.86 o 
  15  16  -1      333.87      309.34     51.21 o 
  16  16  -1       92.19      125.54     42.52 o 
  17  16  -1      119.48       99.01     46.00 o 
   0  17  -1      317.62      319.18     27.49 o 
   1  17  -1      188.57      171.40     14.84 o 
   2  17  -1      440.88      470.80     32.10 o 
   3  17  -1     1809.40     1863.33     62.64 o 
   4  17  -1      365.82      420.37     23.17 o 
   5  17  -1      908.26      829.95     42.88 o 
   6  17  -1      111.18       90.14     20.11 o 
   7  17  -1     1623.77     1654.34     47.90 o 
   8  17  -1       44.32       42.33     19.47 o 
   9  17  -1      948.46      931.90     39.01 o 
  10  17  -1       48.71       21.22     20.09 o 
  11  17  -1      858.54      856.20     48.30 o 
  12  17  -1       64.37       46.28     27.02 o 
  13  17  -1       38.82       64.16     28.44 o 
  14  17  -1       61.74       33.72     52.88 o 
  15  17  -1        8.25       41.97     38.11 o 
  16  17  -1       59.80      109.31     43.88 o 
  17  17  -1       13.80       -1.06     57.77 o 
   1  18  -1      180.11      199.09     13.55 o 
   2  18  -1      422.84      363.92     20.14 o 
   3  18  -1      941.15      934.60     39.69 o 
   4  18  -1      130.71       93.66     20.39 o 
   5  18  -1      119.34      114.59     16.86 o 
   6  18  -1       25.49       49.36     15.15 o 
   7  18  -1      499.23      566.67     27.30 o 
   8  18  -1      386.19      423.00     31.16 o 
   9  18  -1      733.07      739.74     35.33 o 
  10  18  -1       74.22       58.58     23.76 o 
  11  18  -1      225.90      261.56     28.62 o 
  12  18  -1       18.05       50.40     27.59 o 
  13  18  -1      374.17      335.56     39.42 o 
  14  18  -1       10.58       73.26     37.57 o 
  15  18  -1      150.79      149.14     44.28 o 
  16  18  -1      225.21      231.36     50.53 o 
   0  19  -1      405.90      354.39     25.72 o 
   1  19  -1      472.84      522.70     20.20 o 
   2  19  -1     1352.82     1263.97     43.81 o 
   3  19  -1      255.87      268.04     20.54 o 
   4  19  -1     1388.91     1295.30     50.24 o 
   5  19  -1      207.85      166.23     18.50 o 
   6  19  -1      947.23      849.08     71.99 o 
   7  19  -1      518.06      515.78     26.79 o 
   8  19  -1      266.10      258.74     25.47 o 
   9  19  -1      149.79      167.40     22.01 o 
  10  19  -1     1044.06     1065.13     48.30 o 
  11  19  -1      165.29      182.18     26.55 o 
  12  19  -1       68.75      100.35     30.34 o 
  13  19  -1        9.90      -39.66     30.69 o 
  14  19  -1      163.76      138.58     42.76 o 
  15  19  -1       55.91       66.14     66.78 o 
  16  19  -1        7.11       33.65     40.98 o 
   1  20  -1     1326.83     1241.20     32.53 o 
   2  20  -1      144.84      129.12     14.10 o 
   3  20  -1      630.12      755.03     32.18 o 
   4  20  -1      199.40      200.91     24.46 o 
   5  20  -1      546.97      603.10     34.97 o 
   6  20  -1      148.97      159.02     23.84 o 
   7  20  -1      437.81      465.45     29.40 o 
   8  20  -1      519.17      615.84     35.49 o 
   9  20  -1      237.47      270.44     25.32 o 
  10  20  -1       93.34      136.35     24.60 o 
  11  20  -1      324.68      365.08     35.59 o 
  12  20  -1      189.76      154.47     33.26 o 
  13  20  -1      107.30       37.15     34.26 o 
  14  20  -1       32.65       15.74     36.49 o 
  15  20  -1       50.95      128.76     43.92 o 
  16  20  -1      125.94       89.61     44.67 o 
   0  21  -1      236.51      237.81     29.92 o 
   1  21  -1       66.09       99.15     13.00 o 
   2  21  -1      632.69      689.48     26.21 o 
   3  21  -1       25.45       38.32     14.20 o 
   4  21  -1      379.15      421.27     26.25 o 
   5  21  -1      214.66      248.29     28.48 o 
   6  21  -1       36.86       28.63     14.35 o 
   7  21  -1        3.85       -2.32     14.70 o 
   8  21  -1      122.77      147.07     36.35 o 
   9  21  -1      229.50      218.65     26.41 o 
  10  21  -1      353.30      356.29     31.74 o 
  11  21  -1      514.96      451.40     49.60 o 
  12  21  -1       85.77        2.25     37.78 o 
  13  21  -1       92.25       54.82     36.21 o 
  14  21  -1      268.33      231.18     47.55 o 
  15  21  -1       68.63      112.82     43.75 o 
  16  21  -1      176.23      139.29     49.03 o 
   1  22  -1      605.61      701.76     25.11 o 
   2  22  -1      207.00      282.52     21.41 o 
   3  22  -1       22.22       32.16     14.66 o 
   4  22  -1       61.20       28.42     15.44 o 
   5  22  -1      383.98      409.79     27.19 o 
   6  22  -1     1164.33     1210.90     60.39 o 
   7  22  -1      706.74      744.60     36.85 o 
   8  22  -1     1300.93     1235.09     50.78 o 
   9  22  -1       47.28       33.12     20.71 o 
  10  22  -1      659.56      636.29     40.22 o 
  11  22  -1      156.75      173.43     32.54 o 
  12  22  -1       61.70       82.23     35.79 o 
  13  22  -1      103.72       97.49     39.47 o 
  14  22  -1        1.36        5.13     35.40 o 
  15  22  -1       37.13       64.93     42.13 o 
   0  23  -1      427.24      531.43     38.46 o 
   1  23  -1     1882.37     1927.05     54.98 o 
   2  23  -1      911.47      917.95     35.40 o 
   3  23  -1      187.09      210.06     18.10 o 
   4  23  -1      325.92      315.64     23.09 o 
   5  23  -1      145.30      126.13     27.03 o 
   6  23  -1      182.56      101.34     47.04 o 
   7  23  -1       30.03       23.58     15.93 o 
   8  23  -1      688.60      741.52     40.50 o 
   9  23  -1      358.95      425.90     34.25 o 
  10  23  -1      172.74      187.51     32.45 o 
  11  23  -1      105.13       98.77     50.43 o 
  12  23  -1       15.50       11.96     34.09 o 
  13  23  -1      304.33      216.91     46.79 o 
  14  23  -1       72.84       53.90     62.48 o 
  15  23  -1       30.61       49.88     39.08 o 
   1  24  -1      388.10      410.77     25.83 o 
   2  24  -1      146.85      189.75     20.40 o 
   3  24  -1       43.86       10.78     20.42 o 
   4  24  -1      355.15      414.21     33.97 o 
   5  24  -1       25.10       28.51     16.76 o 
   6  24  -1      164.59      106.09     28.65 o 
   7  24  -1     1143.26     1060.17     64.87 o 
   8  24  -1      413.63      432.64     46.90 o 
   9  24  -1      369.72      402.18     39.75 o 
  10  24  -1      312.91      319.93     32.61 o 
  11  24  -1      261.59      251.95     43.99 o 
  12  24  -1       36.36       45.86     34.91 o 
  13  24  -1        1.56       12.31     35.80 o 
  14  24  -1       60.82       52.63     34.35 o 
  15  24  -1       33.91       26.29     35.46 o 
   0  25  -1     1641.64     1705.29     80.54 o 
   1  25  -1       48.17       55.78     17.58 o 
   2  25  -1     1173.48     1183.84     42.01 o 
   3  25  -1      132.09      157.33     25.05 o 
   4  25  -1      512.28      549.54     41.07 o 
   5  25  -1      972.53      987.70     45.57 o 
   6  25  -1       33.53       48.76     37.05 o 
   7  25  -1      154.01      145.87     19.10 o 
   8  25  -1      322.99      365.74     32.99 o 
   9  25  -1      394.19      403.13     45.38 o 
  10  25  -1       50.09       77.24     27.39 o 
  11  25  -1      111.60      176.27     35.34 o 
  12  25  -1       75.89       35.26     54.31 o 
  13  25  -1       26.11      -33.84     30.30 o 
  14  25  -1       49.41       22.68     35.93 o 
   1  26  -1      710.41      791.18     35.75 o 
   2  26  -1      161.10      163.33     21.34 o 
   3  26  -1      591.16      639.64     32.39 o 
   4  26  -1      219.77      235.97     27.28 o 
   5  26  -1      109.07      136.35     23.66 o 
   6  26  -1       41.49        5.59     25.33 o 
   7  26  -1      201.22      200.71     27.97 o 
   8  26  -1      140.25       89.05     29.20 o 
   9  26  -1       49.65       39.57     27.05 o 
  10  26  -1      263.23      297.47     39.69 o 
  11  26  -1      227.97      173.14    106.33 o 
  12  26  -1      104.70       80.46     61.81 o 
  13  26  -1       48.98       24.89     39.06 o 
  14  26  -1       93.02       45.75     44.05 o 
   0  27  -1     1774.71     2016.01     91.58 o 
   1  27  -1       30.79       60.63     20.66 o 
   2  27  -1      402.97      504.24     30.17 o 
   3  27  -1       31.14       45.16     17.89 o 
   4  27  -1      305.03      348.53     44.40 o 
   5  27  -1      849.47      890.02     46.85 o 
   6  27  -1       23.78       20.84     24.34 o 
   7  27  -1       57.20       63.58     34.18 o 
   8  27  -1        5.32      -13.51     21.67 o 
   9  27  -1       40.12       35.62     21.16 o 
  10  27  -1       48.45       15.44     35.38 o 
  11  27  -1        5.74        9.28     36.19 o 
  12  27  -1       11.53      -13.59     39.65 o 
  13  27  -1       66.19       60.21     75.42 o 
  14  27  -1        8.14      -14.86     42.13 o 
   1  28  -1      630.98      654.48     36.50 o 
   2  28  -1      363.40      411.22     28.22 o 
   3  28  -1      117.48      131.45     29.05 o 
   4  28  -1      294.01      409.25     29.01 o 
   5  28  -1      313.87      337.78     31.42 o 
   6  28  -1      117.47       69.03     23.52 o 
   7  28  -1      230.26      219.14     37.74 o 
   8  28  -1      263.16      308.91     33.59 o 
   9  28  -1      155.73      154.03     29.58 o 
  10  28  -1       87.69       81.70     80.81 o 
  11  28  -1        4.62        2.76     38.93 o 
  12  28  -1      238.44      208.24     61.83 o 
  13  28  -1       30.28       76.44     43.33 o 
   0  29  -1      442.36      469.85     45.85 o 
   1  29  -1      265.19      299.60     28.40 o 
   2  29  -1      305.70      314.18     28.44 o 
   3  29  -1       41.88       36.35     18.90 o 
   4  29  -1      199.82      216.93     24.00 o 
   5  29  -1       24.10      -11.33     17.93 o 
   6  29  -1       31.69        5.98     19.72 o 
   7  29  -1       83.30       84.78     26.01 o 
   8  29  -1      183.76      185.33     30.44 o 
   9  29  -1       11.92       29.01     25.98 o 
  10  29  -1      199.05      219.01     56.68 o 
  11  29  -1        4.56       28.97     41.63 o 
  12  29  -1       25.51       63.19     43.13 o 
  13  29  -1       52.33       50.74     43.90 o 
   1  30  -1      109.60      194.26     37.48 o 
   2  30  -1      441.36      542.65     34.75 o 
   3  30  -1       14.14       21.14     18.87 o 
   4  30  -1       38.30       46.70     20.10 o 
   5  30  -1       20.41       42.22     23.18 o 
   6  30  -1      443.30      516.08     34.31 o 
   7  30  -1       37.80       31.42     34.26 o 
   8  30  -1      185.91      153.40     30.83 o 
   9  30  -1       39.09       27.24     30.91 o 
  10  30  -1       65.94       52.69     38.64 o 
  11  30  -1        1.59      -52.97     35.32 o 
  12  30  -1      233.10      295.40     58.26 o 
   0  31  -1     1041.22     1036.44     67.51 o 
   1  31  -1       58.61       56.89     27.10 o 
   2  31  -1       49.02       75.95     27.09 o 
   3  31  -1      288.55      335.21     42.89 o 
   4  31  -1       59.69       34.44     23.87 o 
   5  31  -1       37.04       53.46     24.30 o 
   6  31  -1       11.48       22.34     20.73 o 
   7  31  -1       20.05       -3.99     22.70 o 
   8  31  -1       34.56       50.01     26.92 o 
   9  31  -1       21.17       82.18     33.52 o 
  10  31  -1      145.19      123.88     46.22 o 
  11  31  -1       23.88        2.03     41.97 o 
  12  31  -1       69.15      133.68     48.63 o 
   1  32  -1      337.98      424.94     95.13 o 
   2  32  -1       65.51       94.16     37.40 o 
   3  32  -1       90.52       95.21     52.96 o 
   4  32  -1       93.27      138.05     30.69 o 
   5  32  -1       17.46        3.29     23.34 o 
   6  32  -1       83.36       82.55     27.91 o 
   7  32  -1      154.93      146.28     35.19 o 
   8  32  -1        5.50       15.38     26.52 o 
   9  32  -1       24.69       -6.03     44.73 o 
  10  32  -1       55.36       98.88     44.61 o 
  11  32  -1        6.61      -57.77     38.51 o 
   0  33  -1      264.46      379.39     71.44 o 
   1  33  -1       47.97       98.45     37.93 o 
   2  33  -1      215.93      295.46     47.55 o 
   3  33  -1       23.47        5.37     33.97 o 
   4  33  -1      142.41      157.76     40.29 o 
   5  33  -1      188.55      166.53     41.42 o 
   6  33  -1       82.87      133.25     43.23 o 
   7  33  -1       27.83       -6.58     27.29 o 
   8  33  -1       10.55      -24.56     32.22 o 
   9  33  -1       33.21       11.62     39.88 o 
  10  33  -1      185.81      192.57     51.48 o 
   1  34  -1       61.59      117.83     42.26 o 
   2  34  -1        0.32      -42.42     31.30 o 
   3  34  -1        6.43       55.26     35.84 o 
   4  34  -1       56.16      103.62     40.28 o 
   5  34  -1      119.08      144.22     42.29 o 
   6  34  -1       58.07       36.41     40.17 o 
   7  34  -1       36.83       15.08     92.11 o 
   8  34  -1       62.21       61.08     41.79 o 
   9  34  -1      123.93       86.06     72.53 o 
  10  34  -1        0.97       60.04     44.55 o 
   0  35  -1       55.68       41.71     49.62 o 
   1  35  -1       30.28       52.52     37.41 o 
   2  35  -1      111.50      165.89     59.41 o 
   3  35  -1       14.50       32.69     36.80 o 
   4  35  -1       51.66       42.82     37.94 o 
   5  35  -1      149.85      218.13     37.97 o 
   6  35  -1       52.29       37.59     40.65 o 
   7  35  -1       65.60      124.35     44.58 o 
   8  35  -1       23.21       41.22     41.76 o 
   9  35  -1       42.65       53.18     45.12 o 
   1  36  -1       21.10       35.98     46.24 o 
   2  36  -1       31.05       -1.60     47.80 o 
   3  36  -1       16.51       33.04     39.60 o 
   4  36  -1        0.79       24.81     38.17 o 
   5  36  -1       24.05       13.36     37.61 o 
   6  36  -1       80.10       32.60     38.50 o 
   7  36  -1      168.73      190.93     77.40 o 
   8  36  -1       38.74       36.15     42.56 o 
   0  37  -1       33.88       56.97     52.90 o 
   1  37  -1       62.17      119.46     60.22 o 
   2  37  -1       33.23      -31.17     38.74 o 
   3  37  -1       80.72       98.57     42.84 o 
   4  37  -1       34.08       31.07     36.96 o 
   5  37  -1       30.18       27.12     39.25 o 
   6  37  -1        8.30       81.92     61.52 o 
   7  37  -1        4.48        0.91     38.73 o 
   1  38  -1      102.71      207.46     48.09 o 
   2  38  -1       38.35       29.55     40.38 o 
   3  38  -1       20.70       40.10     41.86 o 
   4  38  -1       23.24       11.27     47.90 o 
   5  38  -1        0.85       45.64     40.68 o 
   6  38  -1       63.79       54.69     42.83 o 
   0  39  -1        8.61       86.96     60.97 o 
   1  39  -1        1.04       10.37     41.24 o 
   2  39  -1       62.99       56.46     41.46 o 
   3  39  -1       14.31       27.63     41.81 o 
   4  39  -1       89.52      161.58     40.41 o 
   1  40  -1       54.69       76.51     45.65 o 
   2  40  -1      119.41      156.22     49.22 o 
   2   0   0     1482.51     1769.72     83.63 o 
   4   0   0     5093.65     5933.70    270.51 o 
   6   0   0     6246.74     6652.74    307.37 o 
   8   0   0     5289.29     5453.01    891.66 o 
  10   0   0     1535.50     1523.96     73.07 o 
  12   0   0      605.38      695.86     43.37 o 
  14   0   0      872.53      860.11     51.31 o 
  16   0   0      569.38      661.46     49.74 o 
  18   0   0      104.42        0.83     56.24 o 
   2   1   0     3833.17     4337.61    113.03 o 
   3   1   0      499.49      741.40     25.42 o 
   4   1   0      417.08      383.16     22.31 o 
   5   1   0     3141.19     3246.73     93.84 o 
   6   1   0    10911.60    12707.23    342.61 o 
   7   1   0       84.24       89.47     15.13 o 
   8   1   0       13.05       15.92     15.50 o 
   9   1   0     1994.60     2052.76     69.76 o 
  10   1   0      465.30      458.18     31.32 o 
  11   1   0        1.83       10.06     13.71 o 
  12   1   0      360.08      385.59     26.18 o 
  13   1   0      670.95      600.61     29.97 o 
  14   1   0       53.38       72.86     18.08 o 
  15   1   0        8.86       17.09     17.11 o 
  16   1   0     1377.58     1439.91     48.90 o 
  17   1   0       64.21       72.25     21.64 o 
  18   1   0      270.76      233.92     52.65 o 
   0   2   0    22072.65       -1.13      0.75 o 
   1   2   0     3847.16     3005.01    243.35 o 
   2   2   0      609.59      748.13     15.60 o 
   3   2   0    18076.20    20058.77    415.84 o 
   4   2   0      312.45      384.23     17.21 o 
   5   2   0     1562.20     1738.59     48.84 o 
   6   2   0       73.56       28.60     11.14 o 
   7   2   0      460.52      513.89     24.64 o 
   8   2   0     1421.37     1855.91     63.26 o 
   9   2   0      115.95      131.14     28.16 o 
  10   2   0     2761.00     2915.70     81.88 o 
  11   2   0      278.51      285.42     26.91 o 
  12   2   0       31.88       67.17     18.98 o 
  13   2   0      713.42      953.67     44.09 o 
  14   2   0        0.26       -2.93     15.31 o 
  15   2   0       18.56       -0.84     16.81 o 
  16   2   0       66.63      112.35     21.09 o 
  17   2   0      439.85      508.65     47.04 o 
  18   2   0      153.44      159.71     37.15 o 
   1   3   0     1059.29     1124.50     38.66 o 
   2   3   0     9361.00    10167.36    176.08 o 
   3   3   0     3000.87     3433.55     63.16 o 
   4   3   0     8214.68     8295.45    159.56 o 
   5   3   0       81.25       70.21     12.44 o 
   6   3   0     3287.21     3527.58     91.31 o 
   7   3   0      162.24      182.67     15.17 o 
   8   3   0     3525.39     3920.44     92.22 o 
   9   3   0      507.41      529.06     25.28 o 
  10   3   0      530.66      565.44     27.82 o 
  11   3   0     1229.52     1102.43     39.10 o 
  12   3   0     1973.17     2008.41     64.99 o 
  13   3   0        0.52        0.89     15.10 o 
  14   3   0      171.06      180.49     22.90 o 
  15   3   0        0.04       25.07     16.56 o 
  16   3   0      408.49      427.06     29.94 o 
  17   3   0      428.48      578.69     50.24 o 
  18   3   0       23.36      103.93     34.65 o 
   0   4   0      386.07      372.75     11.39 o 
   1   4   0      103.57       60.82      6.95 o 
   2   4   0     4498.31     4772.55     98.39 o 
   3   4   0    13754.27    14957.41    290.33 o 
   4   4   0       40.66       38.37      6.54 o 
   5   4   0     2582.03     2766.71     53.86 o 
   6   4   0     3249.71     3415.16     79.30 o 
   7   4   0      211.66      333.85     18.63 o 
   8   4   0       16.14        7.35     11.14 o 
   9   4   0      346.01      379.41     21.96 o 
  10   4   0      428.65      481.74     25.74 o 
  11   4   0      978.68     1022.23     38.85 o 
  12   4   0      676.18      648.08     32.33 o 
  13   4   0        7.50        8.79     16.58 o 
  14   4   0        9.47      -17.18     16.37 o 
  15   4   0        0.08      -23.10     15.40 o 
  16   4   0      246.80      258.46     27.69 o 
  17   4   0      243.20      404.01     72.61 o 
  18   4   0      384.86      343.66     44.03 o 
   1   5   0      545.01      604.26     20.11 o 
   2   5   0        0.36        4.40      3.98 o 
   3   5   0      744.23      768.78     19.11 o 
   4   5   0       71.19       71.81      7.79 o 
   5   5   0     4997.77     4957.40     91.78 o 
   6   5   0     6713.31     7301.04    133.33 o 
   7   5   0     2149.55     2157.18     50.08 o 
   8   5   0       11.83        7.39      9.91 o 
   9   5   0      166.65      188.19     15.41 o 
  10   5   0     3148.88     3245.04     74.03 o 
  11   5   0      486.71      599.77     26.58 o 
  12   5   0      206.91      237.10     22.41 o 
  13   5   0      130.99      128.23     20.20 o 
  14   5   0       36.87       29.17     18.44 o 
  15   5   0        5.75       30.28     22.29 o 
  16   5   0       82.19      136.20     46.99 o 
  17   5   0      512.18      582.67     70.77 o 
  18   5   0       20.49       78.95     32.87 o 
   0   6   0     2941.76     3083.13     73.21 o 
   1   6   0     3101.71     2953.67     69.56 o 
   2   6   0     1613.03     1571.88     46.87 o 
   3   6   0     8776.40     9083.86    185.81 o 
   4   6   0     3101.88     3177.81     64.41 o 
   5   6   0      213.67      242.05     11.27 o 
   6   6   0        1.40       -1.96      8.43 o 
   7   6   0        0.23        3.28      8.22 o 
   8   6   0       27.18       24.59     10.37 o 
   9   6   0      168.41      195.47     16.74 o 
  10   6   0      500.92      537.14     38.73 o 
  11   6   0        1.94      -17.68     11.78 o 
  12   6   0      488.06      500.52     29.29 o 
  13   6   0        0.88       -9.07     15.75 o 
  14   6   0       70.51       77.93     21.83 o 
  15   6   0      923.08      959.84     47.80 o 
  16   6   0      683.01      830.66     55.73 o 
  17   6   0      308.23      282.06     40.23 o 
  18   6   0        5.53        2.15     44.17 o 
   1   7   0     8774.51     7429.69    150.50 o 
   2   7   0      724.00      614.62     20.26 o 
   3   7   0     1711.55     1808.00     47.29 o 
   4   7   0       13.65        1.58      8.08 o 
   5   7   0      508.70      432.30     15.63 o 
   6   7   0      880.73      802.62     22.30 o 
   7   7   0     1390.80     1504.62     34.66 o 
   8   7   0     2619.32     2813.03     58.13 o 
   9   7   0     4887.04     5028.92    106.86 o 
  10   7   0        6.79        7.60     13.24 o 
  11   7   0      329.87      425.22     30.20 o 
  12   7   0      781.91      766.29     41.65 o 
  13   7   0        9.85        4.31     17.24 o 
  14   7   0        3.33       35.18     19.51 o 
  15   7   0       16.28       67.45     22.31 o 
  16   7   0       33.06       58.61     28.81 o 
  17   7   0      309.64      259.17     43.95 o 
  18   7   0       82.58       19.78     31.25 o 
   0   8   0     1719.26     1583.26     73.71 o 
   1   8   0    15591.97    13883.01    256.08 o 
   2   8   0     6874.31     6268.60    157.37 o 
   3   8   0     3011.42     3130.25     77.16 o 
   4   8   0     3109.41     2962.49     65.97 o 
   5   8   0      159.21      156.40     10.53 o 
   6   8   0      823.73      818.30     23.62 o 
   7   8   0     3947.40     3949.42     81.93 o 
   8   8   0        0.09       19.07      9.72 o 
   9   8   0        9.63       12.41     12.07 o 
  10   8   0       10.15       -8.48     12.04 o 
  11   8   0      415.10      479.51     26.00 o 
  12   8   0      111.67      133.71     21.47 o 
  13   8   0        2.94       22.97     18.53 o 
  14   8   0      825.54      927.61     44.90 o 
  15   8   0      230.66      223.48     43.90 o 
  16   8   0        4.88       18.17     27.64 o 
  17   8   0       55.19       98.77     33.85 o 
  18   8   0        0.00       52.18     32.93 o 
   1   9   0     2345.95     1983.77     41.40 o 
   2   9   0      708.73      602.97     24.18 o 
   3   9   0     2189.64     1972.71     61.40 o 
   4   9   0        4.56       -1.25      6.77 o 
   5   9   0        0.22       -7.78      7.56 o 
   6   9   0       11.05       15.76      8.80 o 
   7   9   0      949.93      991.50     27.80 o 
   8   9   0     3927.41     4134.97     86.60 o 
   9   9   0      348.28      328.64     17.37 o 
  10   9   0       99.62       96.95     15.35 o 
  11   9   0     1702.56     1653.82     56.19 o 
  12   9   0      484.09      620.77     35.19 o 
  13   9   0      370.61      393.69     30.58 o 
  14   9   0        7.67       38.59     20.46 o 
  15   9   0      196.54      236.70     42.74 o 
  16   9   0       85.01       43.39     38.45 o 
  17   9   0      377.06      358.71     44.21 o 
  18   9   0      209.88      173.46     44.85 o 
   0  10   0     1131.11     1089.17     35.29 o 
   1  10   0     3850.23     3365.23     66.88 o 
   2  10   0     5766.46     5149.40    120.88 o 
   3  10   0     2659.98     2427.20     62.38 o 
   4  10   0     2519.54     2231.77     59.14 o 
   5  10   0     2088.65     1986.41     48.13 o 
   6  10   0     3554.25     3332.65     70.19 o 
   7  10   0      571.76      557.98     23.80 o 
   8  10   0     1203.74     1288.38     34.26 o 
   9  10   0       31.93       28.11     10.76 o 
  10  10   0        0.42      -18.36     12.24 o 
  11  10   0     1649.36     1647.18     55.93 o 
  12  10   0     1511.67     1272.07     49.29 o 
  13  10   0       16.78       41.52     18.86 o 
  14  10   0      616.75      540.71     58.76 o 
  15  10   0       53.28       43.94     34.04 o 
  16  10   0       58.03       67.94     38.26 o 
  17  10   0      102.53      107.85     33.88 o 
  18  10   0       84.24      117.25     36.02 o 
   1  11   0     3486.26     3202.80     64.45 o 
   2  11   0     5091.47     4346.58    103.73 o 
   3  11   0      554.83      540.51     21.83 o 
   4  11   0      165.86      163.54     13.00 o 
   5  11   0      198.34      181.59     16.69 o 
   6  11   0     1173.09     1203.53     31.42 o 
   7  11   0       36.43       39.49      9.71 o 
   8  11   0      296.80      346.72     17.70 o 
   9  11   0       37.83       47.90     12.40 o 
  10  11   0      630.72      654.98     25.17 o 
  11  11   0       42.54       20.72     17.04 o 
  12  11   0      651.93      649.19     46.67 o 
  13  11   0     1106.55     1009.97     46.02 o 
  14  11   0       48.86       56.38     33.52 o 
  15  11   0      328.22      254.71     79.10 o 
  16  11   0      306.69      260.15     48.05 o 
  17  11   0        3.86        3.84     29.31 o 
  18  11   0      146.89      101.81     37.78 o 
   0  12   0     1990.09     1645.01     50.41 o 
   1  12   0     1053.72     1026.32     25.94 o 
   2  12   0     1492.56     1577.85     43.65 o 
   3  12   0     4343.28     4170.11     91.79 o 
   4  12   0       54.76       41.09     10.06 o 
   5  12   0      271.14      294.89     26.43 o 
   6  12   0     3362.78     3306.64     86.06 o 
   7  12   0      928.35      917.02     28.13 o 
   8  12   0      618.60      603.48     22.75 o 
   9  12   0      664.40      684.20     25.26 o 
  10  12   0       42.71       46.72     13.13 o 
  11  12   0       55.69       32.39     17.97 o 
  12  12   0      383.77      377.70     29.29 o 
  13  12   0      100.73       97.68     21.70 o 
  14  12   0      610.65      582.15     57.55 o 
  15  12   0      121.21       76.59     79.95 o 
  16  12   0       51.22       41.95     35.41 o 
  17  12   0       53.59       61.61     39.73 o 
  18  12   0       92.56       99.19     38.99 o 
   1  13   0     7810.19     7062.81    125.00 o 
   2  13   0       11.91       -7.66      8.01 o 
   3  13   0     9011.39     8334.74    175.50 o 
   4  13   0      811.68      853.30     27.18 o 
   5  13   0      611.67      623.68     26.47 o 
   6  13   0     2356.18     2391.51     66.11 o 
   7  13   0      338.34      406.08     21.12 o 
   8  13   0     1697.32     1634.20     41.64 o 
   9  13   0      301.99      296.77     18.14 o 
  10  13   0      271.46      256.11     17.91 o 
  11  13   0      316.24      313.75     26.22 o 
  12  13   0      287.35      283.69     26.72 o 
  13  13   0      156.43      156.91     50.90 o 
  14  13   0       14.30      -11.73     31.63 o 
  15  13   0      219.02      275.03     47.48 o 
  16  13   0        7.17       60.72     38.13 o 
  17  13   0       11.79       26.91     39.04 o 
   0  14   0      385.78      376.76     40.31 o 
   1  14   0     1823.67     1650.72     35.06 o 
   2  14   0     1133.62     1037.09     47.08 o 
   3  14   0      258.86      286.48     18.68 o 
   4  14   0       94.93      118.99     11.94 o 
   5  14   0      236.78      251.64     16.40 o 
   6  14   0      172.58      199.89     17.82 o 
   7  14   0     1356.39     1429.67     42.13 o 
   8  14   0      287.49      272.51     25.86 o 
   9  14   0     1797.98     1819.95     48.14 o 
  10  14   0      124.95      117.12     15.25 o 
  11  14   0        0.22        5.94     16.83 o 
  12  14   0        0.37       16.28     17.73 o 
  13  14   0      475.40      415.24     49.94 o 
  14  14   0       21.45       55.38     43.35 o 
  15  14   0       55.34       14.32     63.50 o 
  16  14   0       81.74       64.94     38.91 o 
  17  14   0       74.79       93.72     43.67 o 
   1  15   0      120.74      164.05     13.29 o 
   2  15   0       72.06       46.37     10.88 o 
   3  15   0     1496.77     1399.83     42.39 o 
   4  15   0      782.44      853.59     26.09 o 
   5  15   0     3087.75     2949.20     64.54 o 
   6  15   0      314.50      300.58     20.87 o 
   7  15   0     3427.27     3366.30     89.96 o 
   8  15   0      432.45      436.66     23.47 o 
   9  15   0      418.69      550.21     35.72 o 
  10  15   0      778.40      818.50     33.30 o 
  11  15   0        8.71       12.47     17.37 o 
  12  15   0      190.06      181.28     39.59 o 
  13  15   0       40.43       32.79     31.94 o 
  14  15   0       75.79       81.03     36.72 o 
  15  15   0      114.05       66.78     43.06 o 
  16  15   0        1.29       15.53     36.89 o 
  17  15   0       15.45       -7.84     46.81 o 
   0  16   0      970.23      950.92     35.94 o 
   1  16   0     1995.26     1953.33     43.36 o 
   2  16   0      548.70      538.97     22.29 o 
   3  16   0       82.30       46.09     11.91 o 
   4  16   0      757.31      672.23     23.49 o 
   5  16   0       55.69       62.13     11.73 o 
   6  16   0      517.26      557.93     23.05 o 
   7  16   0     1048.62      998.89     38.16 o 
   8  16   0        7.08        1.22     13.24 o 
   9  16   0     3714.75     3366.50     88.46 o 
  10  16   0        1.65       -2.64     16.80 o 
  11  16   0     1037.46     1024.26     53.98 o 
  12  16   0      557.36      440.41     50.74 o 
  13  16   0        0.63       20.77     32.63 o 
  14  16   0      460.37      428.59     53.55 o 
  15  16   0      176.70       84.53     39.84 o 
  16  16   0       12.83       -3.30     38.14 o 
  17  16   0       28.10       22.14     40.56 o 
   1  17   0       17.64       35.99      9.31 o 
   2  17   0     3425.47     3465.17     80.36 o 
   3  17   0     2118.80     2037.59     57.49 o 
   4  17   0       89.46       95.37     14.50 o 
   5  17   0      147.47      133.20     14.07 o 
   6  17   0       17.31       20.98     11.68 o 
   7  17   0      669.40      667.20     29.00 o 
   8  17   0      117.18      154.52     18.05 o 
   9  17   0     1544.67     1570.89     48.38 o 
  10  17   0      945.04      845.53     47.95 o 
  11  17   0        0.62       23.04     31.58 o 
  12  17   0      496.01      445.27     50.31 o 
  13  17   0      122.80      150.10     39.17 o 
  14  17   0        2.42       11.83     28.40 o 
  15  17   0      271.47      221.91     46.59 o 
  16  17   0      118.52       42.22     39.71 o 
  17  17   0       12.16       20.44     41.46 o 
   0  18   0      304.04      346.12     22.82 o 
   1  18   0       17.44       12.10      9.23 o 
   2  18   0      492.29      576.83     24.29 o 
   3  18   0      546.90      584.11     26.83 o 
   4  18   0     4584.57     4359.56     91.17 o 
   5  18   0     1268.29     1308.59     36.53 o 
   6  18   0      133.16      129.48     15.24 o 
   7  18   0      252.51      301.45     22.78 o 
   8  18   0      370.80      412.75     22.92 o 
   9  18   0     2917.54     2850.61     68.31 o 
  10  18   0      145.02      158.07     25.12 o 
  11  18   0      194.34      167.22     31.16 o 
  12  18   0        8.41       92.65     29.95 o 
  13  18   0      212.38      217.91     36.48 o 
  14  18   0       27.69        6.79     28.71 o 
  15  18   0       14.16       10.63     35.36 o 
  16  18   0        5.70       57.97     40.29 o 
  17  18   0        0.03       -8.96     40.91 o 
   1  19   0     1292.29     1377.77     34.63 o 
   2  19   0     2114.03     2080.37     52.29 o 
   3  19   0     2158.77     2065.65     59.66 o 
   4  19   0      906.00     1091.70     32.76 o 
   5  19   0      420.25      422.71     21.48 o 
   6  19   0       20.65       36.59     13.02 o 
   7  19   0       78.13       66.51     16.10 o 
   8  19   0      296.66      275.50     22.59 o 
   9  19   0      249.32      268.02     21.15 o 
  10  19   0     1299.85     1397.15     54.61 o 
  11  19   0       88.29       66.07     26.50 o 
  12  19   0     1236.68     1270.38     67.03 o 
  13  19   0        0.62       12.55     27.25 o 
  14  19   0        4.54      -23.87     37.86 o 
  15  19   0       84.89      136.41     42.66 o 
  16  19   0       83.80      187.65     48.89 o 
   0  20   0      118.83      126.50     18.36 o 
   1  20   0      982.35      939.98     27.47 o 
   2  20   0      791.02      781.98     38.86 o 
   3  20   0     1051.72      964.94     65.95 o 
   4  20   0     3629.13     3591.49     85.82 o 
   5  20   0       55.57       40.00     16.94 o 
   6  20   0     1517.89     1440.95     40.84 o 
   7  20   0       87.74      112.41     19.55 o 
   8  20   0     1124.78     1120.85     47.08 o 
   9  20   0      742.69      808.45     32.46 o 
  10  20   0       10.96       41.98     24.86 o 
  11  20   0      328.23      284.67     36.17 o 
  12  20   0       65.51       38.19     35.83 o 
  13  20   0      269.48      244.54     38.39 o 
  14  20   0      195.87      175.08     36.13 o 
  15  20   0       50.43       81.53     34.94 o 
  16  20   0        2.98        4.29     40.25 o 
   1  21   0     2782.91     2993.65     64.42 o 
   2  21   0      433.00      447.25     25.56 o 
   3  21   0      659.80      766.15     33.29 o 
   4  21   0       17.16       62.47     14.80 o 
   5  21   0      357.08      348.69     21.14 o 
   6  21   0      148.11      174.94     17.93 o 
   7  21   0      238.63      210.45     21.65 o 
   8  21   0      312.44      396.44     26.32 o 
   9  21   0       60.91       51.46     16.96 o 
  10  21   0      403.07      445.27     40.37 o 
  11  21   0        0.38        1.47     23.87 o 
  12  21   0       10.88       14.71     26.79 o 
  13  21   0       28.08      -23.63     27.91 o 
  14  21   0        1.97       65.06     32.50 o 
  15  21   0        4.54       18.18     32.18 o 
  16  21   0       33.37       24.53     43.28 o 
   0  22   0      833.89      882.93     39.05 o 
   1  22   0      379.43      440.80     20.28 o 
   2  22   0       17.24        5.23     12.43 o 
   3  22   0      303.40      351.51     24.58 o 
   4  22   0      327.01      314.04     25.76 o 
   5  22   0     1980.40     1887.63     57.65 o 
   6  22   0     1438.83     1285.24     41.48 o 
   7  22   0      197.14      209.71     22.40 o 
   8  22   0      512.86      547.20     30.42 o 
   9  22   0      106.09       65.80     18.81 o 
  10  22   0       54.06        9.23     25.16 o 
  11  22   0       10.93       10.93     25.38 o 
  12  22   0       23.34      -16.29     25.25 o 
  13  22   0        4.56       -7.52     28.12 o 
  14  22   0      950.64      856.79     60.01 o 
  15  22   0      803.95      776.07    102.89 o 
   1  23   0       44.57       30.78     12.70 o 
   2  23   0     1028.60      998.06     33.62 o 
   3  23   0       46.84       56.67     14.34 o 
   4  23   0        0.04       -4.36     14.40 o 
   5  23   0      627.35      620.40     32.95 o 
   6  23   0       41.36       61.70     16.53 o 
   7  23   0       27.84       13.87     16.81 o 
   8  23   0      422.38      439.77     28.49 o 
   9  23   0      841.60      900.54     60.95 o 
  10  23   0      547.65      596.96     45.79 o 
  11  23   0      135.90      137.84     31.86 o 
  12  23   0        0.04        0.93     29.93 o 
  13  23   0       58.98        3.59     29.45 o 
  14  23   0      121.28      113.98     35.52 o 
  15  23   0       72.00      122.66     39.53 o 
   0  24   0      637.80      693.77     36.20 o 
   1  24   0        2.80       11.87     11.86 o 
   2  24   0      337.51      389.95     22.67 o 
   3  24   0      119.45      106.32     17.86 o 
   4  24   0      159.07      178.86     20.02 o 
   5  24   0      723.68      756.18     31.33 o 
   6  24   0       23.24       51.55     16.15 o 
   7  24   0        6.38      -13.16     16.18 o 
   8  24   0       15.14       28.67     18.09 o 
   9  24   0        6.12       12.29     33.16 o 
  10  24   0       52.33       77.90     32.81 o 
  11  24   0      268.18      276.18     69.13 o 
  12  24   0       23.17       35.64     29.51 o 
  13  24   0      185.42      204.44     46.57 o 
  14  24   0       68.47       74.84     34.51 o 
  15  24   0      284.40      185.98     45.95 o 
   1  25   0      165.02      170.55     18.17 o 
   2  25   0        2.56       -8.39     13.69 o 
   3  25   0     2199.71     2010.14     54.83 o 
   4  25   0      135.97      150.35     19.88 o 
   5  25   0        8.56       25.78     16.64 o 
   6  25   0      434.56      486.34     37.64 o 
   7  25   0       97.19       85.03     19.96 o 
   8  25   0        3.26        6.70     18.16 o 
   9  25   0        2.15       14.74     26.00 o 
  10  25   0       62.90       74.90     30.03 o 
  11  25   0      536.78      558.95     47.89 o 
  12  25   0       32.37        5.18     30.36 o 
  13  25   0       60.24       24.14     30.97 o 
  14  25   0       59.79       80.51     36.22 o 
  15  25   0      184.26      241.27     54.44 o 
   0  26   0      402.84      405.20     30.68 o 
   1  26   0       37.72       30.90     15.19 o 
   2  26   0      306.63      318.18     22.58 o 
   3  26   0      132.39      166.02     18.86 o 
   4  26   0      388.08      395.56     23.27 o 
   5  26   0       70.47       99.99     19.63 o 
   6  26   0      772.36      858.32     37.69 o 
   7  26   0        4.61        5.10     19.47 o 
   8  26   0      286.64      313.02     27.79 o 
   9  26   0       68.88       42.17     28.43 o 
  10  26   0       58.34       55.92     29.83 o 
  11  26   0      284.04      262.98     40.12 o 
  12  26   0        0.98      -35.48     27.98 o 
  13  26   0       29.21       55.11     36.11 o 
  14  26   0       14.10       12.02     34.33 o 
   1  27   0       85.92      126.17     21.60 o 
   2  27   0      204.32      200.08     30.30 o 
   3  27   0       83.49       65.96     20.39 o 
   4  27   0      264.16      281.10     24.41 o 
   5  27   0      151.10      184.67     27.09 o 
   6  27   0      269.74      286.64     25.46 o 
   7  27   0      389.96      411.97     33.06 o 
   8  27   0        2.64       40.70     21.95 o 
   9  27   0        0.20       18.90     27.51 o 
  10  27   0       16.35       60.77     29.83 o 
  11  27   0      106.77       98.55     34.38 o 
  12  27   0       12.74       -9.91     29.72 o 
  13  27   0      248.44      255.14     42.33 o 
  14  27   0       13.53      -38.14     33.01 o 
   0  28   0      148.09      192.40     51.97 o 
   1  28   0      535.44      524.77     49.95 o 
   2  28   0      625.46      564.42     51.87 o 
   3  28   0        0.10      -17.22     20.41 o 
   4  28   0        0.89        5.43     16.61 o 
   5  28   0        3.93       19.64     17.49 o 
   6  28   0       85.92      117.55     21.91 o 
   7  28   0       20.86       24.62     22.38 o 
   8  28   0       22.30       23.94     26.73 o 
   9  28   0       64.50       35.36     49.42 o 
  10  28   0      218.63      267.80     39.23 o 
  11  28   0       24.17       29.88     31.64 o 
  12  28   0       50.27       45.08     33.79 o 
  13  28   0       34.70       76.15     48.45 o 
   1  29   0       16.67       18.76     39.94 o 
   2  29   0        0.81      -10.03     41.71 o 
   3  29   0      108.73      108.85     34.24 o 
   4  29   0      416.67      346.70     46.41 o 
   5  29   0       45.86       51.22     37.46 o 
   6  29   0     1324.56     1459.41    102.66 o 
   7  29   0       95.65       90.07     28.47 o 
   8  29   0       30.14      -12.92     31.26 o 
   9  29   0        7.14       -2.60     28.29 o 
  10  29   0      288.14      256.19     38.99 o 
  11  29   0        4.45       33.56     30.77 o 
  12  29   0       47.39       50.11     34.05 o 
  13  29   0        0.65       -3.50     32.93 o 
   0  30   0      510.38      511.85     72.59 o 
   1  30   0        6.89        4.26     40.07 o 
   2  30   0        2.84        5.82     28.55 o 
   3  30   0        4.25       12.12     29.23 o 
   4  30   0       20.75       33.96     24.47 o 
   5  30   0       24.73       38.85     28.91 o 
   6  30   0       80.61      147.56     30.51 o 
   7  30   0       10.44       -0.37     25.04 o 
   8  30   0       89.42       98.15     39.93 o 
   9  30   0       38.39       28.79     55.66 o 
  10  30   0      269.66      385.58     56.75 o 
  11  30   0        6.63       20.20     38.66 o 
  12  30   0      188.18      240.53     51.44 o 
   1  31   0      131.39      105.26     36.83 o 
   2  31   0       39.18        4.72     30.54 o 
   3  31   0       81.59       80.83     35.79 o 
   4  31   0      138.43      144.95     31.33 o 
   5  31   0        7.12       17.06     25.57 o 
   6  31   0      416.74      412.33     40.97 o 
   7  31   0      271.58      224.73     35.63 o 
   8  31   0        0.02      -68.21     59.96 o 
   9  31   0       18.54       37.01     44.16 o 
  10  31   0      161.43      187.50     80.71 o 
  11  31   0       26.32      -54.09     92.79 o 
  12  31   0       69.90      109.56     72.25 o 
   0  32   0       86.68       80.19     49.00 o 
   1  32   0      125.32      172.91     40.53 o 
   2  32   0      587.22      754.19     62.21 o 
   3  32   0        0.01       -0.83     24.24 o 
   4  32   0       45.40       84.71     28.79 o 
   5  32   0        4.84       25.42     27.08 o 
   6  32   0      383.58      408.59     42.98 o 
   7  32   0        7.84       40.76     28.99 o 
   8  32   0        7.78       -9.41     35.22 o 
   9  32   0      110.76      124.18     44.32 o 
  10  32   0       49.77       40.45     40.18 o 
  11  32   0       39.95        2.38     41.29 o 
   1  33   0      151.33      229.41     43.84 o 
   2  33   0       63.21      124.63     38.96 o 
   3  33   0      174.96      191.67     34.06 o 
   4  33   0       56.52       86.50     30.58 o 
   5  33   0        3.13       40.85     27.68 o 
   6  33   0       21.00       84.30     30.40 o 
   7  33   0       14.50       38.18     30.67 o 
   8  33   0      165.85      227.57     64.20 o 
   9  33   0       99.52      112.69     44.37 o 
  10  33   0        8.96       32.42     42.08 o 
  11  33   0       51.77       14.11     42.25 o 
   0  34   0      609.41      728.36     90.29 o 
   1  34   0       36.66       56.55     35.45 o 
   2  34   0      401.60      432.94     86.46 o 
   3  34   0       26.51       52.12     28.36 o 
   4  34   0       18.11       65.05     30.92 o 
   5  34   0      326.87      391.00     42.36 o 
   6  34   0        6.62       17.50     28.99 o 
   7  34   0       20.19       51.41     48.76 o 
   8  34   0       14.75       30.85     39.51 o 
   9  34   0       52.27       89.70     43.05 o 
  10  34   0        9.14        2.81     41.65 o 
   1  35   0       60.46      112.92     39.97 o 
   2  35   0        2.58      -20.93     32.87 o 
   3  35   0      274.75      322.44     79.36 o 
   4  35   0       30.26       27.15     28.16 o 
   5  35   0      269.03      319.46     40.40 o 
   6  35   0       21.82       44.12     39.28 o 
   7  35   0        0.04      -52.64     35.10 o 
   8  35   0        0.04       -7.63     38.68 o 
   9  35   0       34.21       36.17     41.37 o 
   0  36   0      139.62      218.80     68.16 o 
   1  36   0      291.93      317.30     50.81 o 
   2  36   0       69.70      101.22     32.17 o 
   3  36   0       66.90      100.51     32.73 o 
   4  36   0        0.81       29.05     30.45 o 
   5  36   0      147.45      137.30     47.50 o 
   6  36   0      106.80      109.81     34.81 o 
   7  36   0      179.43      169.39     48.51 o 
   8  36   0       44.44       42.54     43.09 o 
   1  37   0      145.53      240.69     62.48 o 
   2  37   0       22.34       43.48     29.83 o 
   3  37   0       21.37       41.56     30.97 o 
   4  37   0        0.02       34.66     29.66 o 
   5  37   0       51.44       83.88     33.30 o 
   6  37   0       43.63       76.76     33.28 o 
   7  37   0       16.81        3.01     60.64 o 
   0  38   0      226.18      239.47     73.00 o 
   1  38   0       46.70       34.07     38.99 o 
   2  38   0       50.63       34.88     32.14 o 
   3  38   0      228.97      278.64     60.25 o 
   4  38   0        0.40      -13.82     55.47 o 
   5  38   0       46.72      103.18     34.39 o 
   6  38   0       21.71       73.39     35.46 o 
   1  39   0      155.74      218.19     40.42 o 
   2  39   0        4.50        0.87     31.50 o 
   3  39   0       20.15       76.33     34.54 o 
   4  39   0        4.42      -18.53     31.20 o 
   5  39   0       19.96       42.98     33.11 o 
   0  40   0       37.75       66.49     61.91 o 
   1  40   0        7.49       33.96     33.03 o 
   2  40   0       12.63       56.99     41.71 o 
   3  40   0       11.31       26.88     33.58 o 
   2   0   1     2302.92     2300.49     75.23 o 
   4   0   1     2435.19     2460.46     80.37 o 
   6   0   1     4072.83     4188.39    196.12 o 
   8   0   1     3713.01     3824.13    162.98 o 
  10   0   1      750.74      812.97     69.77 o 
  12   0   1      542.00      589.54     49.68 o 
  14   0   1      439.44      568.50     52.40 o 
  16   0   1      257.60      302.29     79.95 o 
  18   0   1      106.12      257.85     48.88 o 
   0   1   1     1760.69     1615.18     32.31 o 
   1   1   1      217.89      197.02      6.75 o 
   2   1   1     8349.68     7808.38    133.18 o 
   3   1   1     5777.81     5761.53    108.20 o 
   4   1   1    11431.97    11984.04    241.34 o 
   5   1   1      146.95      196.83     11.85 o 
   6   1   1     4409.67     4746.12    101.75 o 
   7   1   1      694.27      691.33     26.08 o 
   8   1   1      150.07      156.18     19.08 o 
   9   1   1       61.46       50.25     13.71 o 
  10   1   1      742.88      771.41     31.93 o 
  11   1   1      286.60      349.08     31.09 o 
  12   1   1      398.82      441.43     31.47 o 
  13   1   1       74.54      125.41     22.95 o 
  14   1   1      164.43      191.26     27.18 o 
  15   1   1      461.61      483.71     36.56 o 
  16   1   1      687.59      760.09     44.93 o 
  17   1   1       39.93       91.28     26.58 o 
  18   1   1      600.68      653.81     56.62 o 
   1   2   1     5545.70     5235.56     84.06 o 
   2   2   1     1033.82     1023.02     23.17 o 
   3   2   1     7950.45     7677.26    142.79 o 
   4   2   1     2314.03     2397.28     49.47 o 
   5   2   1     3305.22     3458.24     75.78 o 
   6   2   1     1015.39     1229.97     31.52 o 
   7   2   1      966.97      901.77     26.01 o 
   8   2   1     1175.09     1177.38     36.36 o 
   9   2   1      789.01      793.86     30.49 o 
  10   2   1      923.69      982.16     35.53 o 
  11   2   1      595.58      653.96     31.41 o 
  12   2   1      595.35      630.62     32.33 o 
  13   2   1       76.64       99.27     22.31 o 
  14   2   1       30.06       87.07     22.52 o 
  15   2   1      289.06      286.71     30.66 o 
  16   2   1      364.36      406.36     35.57 o 
  17   2   1      132.19       62.20     25.71 o 
  18   2   1       24.24       57.43     26.72 o 
   0   3   1     5534.53     5544.43    125.63 o 
   1   3   1     8221.38     7806.69    124.06 o 
   2   3   1    20413.74    18937.35    343.60 o 
   3   3   1     9575.59     9394.14    186.89 o 
   4   3   1     3655.11     3750.49     73.62 o 
   5   3   1     5035.38     5212.50     94.40 o 
   6   3   1     1019.37      949.78     27.78 o 
   7   3   1     1914.24     2055.28     46.94 o 
   8   3   1      160.18      195.72     16.12 o 
   9   3   1      579.61      632.42     27.29 o 
  10   3   1     1635.09     1665.31     49.11 o 
  11   3   1      605.12      648.34     31.00 o 
  12   3   1      323.92      420.81     28.17 o 
  13   3   1      151.97      219.36     23.60 o 
  14   3   1      605.37      637.29     39.10 o 
  15   3   1      317.41      349.93     33.06 o 
  16   3   1      401.95      458.70     37.03 o 
  17   3   1      143.88      196.12     31.45 o 
  18   3   1      232.98      231.69     33.39 o 
   1   4   1     9071.98     8270.56    140.53 o 
   2   4   1     2516.23     2368.84     47.31 o 
   3   4   1     1269.79     1330.95     29.86 o 
   4   4   1     3757.36     3691.21     68.02 o 
   5   4   1     1961.57     2014.95     40.77 o 
   6   4   1     3289.22     3181.33     61.33 o 
   7   4   1     2573.69     2599.45     56.91 o 
   8   4   1     1761.14     1823.23     43.83 o 
   9   4   1      186.70      218.98     18.08 o 
  10   4   1      627.46      714.44     30.53 o 
  11   4   1     1725.77     1819.82     53.68 o 
  12   4   1      349.83      452.69     27.88 o 
  13   4   1     1082.36     1075.29     42.79 o 
  14   4   1      582.51      556.78     37.04 o 
  15   4   1      159.67      187.20     27.72 o 
  16   4   1       75.33       79.72     24.63 o 
  17   4   1      160.08      107.60     27.54 o 
  18   4   1       81.29      109.36     29.27 o 
   0   5   1    34175.36    30873.36    789.20 o 
   1   5   1     8936.29     8056.27    128.33 o 
   2   5   1     2422.98     2284.45     45.96 o 
   3   5   1     8587.99     8617.28    160.20 o 
   4   5   1     3306.54     3231.04     64.63 o 
   5   5   1     1937.30     1827.33     37.65 o 
   6   5   1     1252.96     1272.80     29.53 o 
   7   5   1     1666.42     1800.69     39.31 o 
   8   5   1      499.49      579.81     21.92 o 
   9   5   1      458.83      571.64     22.92 o 
  10   5   1      759.34      744.23     27.49 o 
  11   5   1      943.35      950.99     32.47 o 
  12   5   1     1278.45     1314.67     45.19 o 
  13   5   1      131.73      143.05     21.06 o 
  14   5   1      361.57      351.85     31.73 o 
  15   5   1      384.49      427.22     35.28 o 
  16   5   1       63.91       31.13     22.98 o 
  17   5   1       80.88      153.75     29.48 o 
  18   5   1        2.70       30.02     25.98 o 
   1   6   1    26144.36    23463.32    425.17 o 
   2   6   1     5560.48     4821.43     91.51 o 
   3   6   1     2427.72     2151.15     44.80 o 
   4   6   1       60.11       75.03      8.80 o 
   5   6   1     1008.82      943.07     25.11 o 
   6   6   1     1690.27     1967.20     44.51 o 
   7   6   1     2086.39     2304.38     47.92 o 
   8   6   1     1153.06     1223.11     30.64 o 
   9   6   1      917.81      947.83     29.83 o 
  10   6   1      325.06      397.93     21.11 o 
  11   6   1       58.58       69.85     14.92 o 
  12   6   1      210.28      263.40     23.52 o 
  13   6   1      150.90      240.76     28.48 o 
  14   6   1       54.40       69.80     32.36 o 
  15   6   1       35.93       81.76     23.66 o 
  16   6   1      113.78       61.31     25.00 o 
  17   6   1      255.06      264.18     33.44 o 
  18   6   1      232.80      241.97     41.87 o 
   0   7   1    53503.07    48440.82   1353.88 o 
   1   7   1     5252.20     5165.47     97.73 o 
   2   7   1     6950.94     6142.68    126.30 o 
   3   7   1       28.66       32.49      8.57 o 
   4   7   1     3757.48     3489.66     76.61 o 
   5   7   1      397.95      416.60     16.38 o 
   6   7   1      737.34      743.26     28.89 o 
   7   7   1      558.77      600.67     21.34 o 
   8   7   1     1190.44     1096.69     31.06 o 
   9   7   1       83.99      111.61     13.81 o 
  10   7   1      104.12      154.69     17.97 o 
  11   7   1      294.92      290.40     20.19 o 
  12   7   1      171.39      179.19     18.69 o 
  13   7   1     1704.83     1730.35     79.43 o 
  14   7   1      389.11      406.80     45.81 o 
  15   7   1      287.14      217.79     32.45 o 
  16   7   1       27.53       19.72     23.43 o 
  17   7   1       74.37       16.95     24.43 o 
  18   7   1       42.11       45.59     32.02 o 
   1   8   1     4108.17     4037.23     78.02 o 
   2   8   1     1038.38      943.91     29.74 o 
   3   8   1       35.61       26.41      8.58 o 
   4   8   1     1029.73      993.69     28.52 o 
   5   8   1     1287.92     1332.51     35.54 o 
   6   8   1      886.53     1009.41     27.67 o 
   7   8   1     2333.15     2331.59     52.63 o 
   8   8   1     5961.66     5629.02    113.95 o 
   9   8   1      618.03      585.31     23.39 o 
  10   8   1       35.79       29.71     12.76 o 
  11   8   1       43.38       41.77     14.27 o 
  12   8   1       73.27       50.79     21.62 o 
  13   8   1      390.46      428.05     36.32 o 
  14   8   1        6.55       20.24     20.20 o 
  15   8   1       65.62       36.31     22.91 o 
  16   8   1      204.56      168.49     31.19 o 
  17   8   1      423.08      312.15     38.61 o 
  18   8   1      309.03      231.59     41.29 o 
   0   9   1     2443.03     2593.86     74.47 o 
   1   9   1     1509.79     1332.72     30.40 o 
   2   9   1     1742.21     1650.49     40.48 o 
   3   9   1      900.50      911.63     30.09 o 
   4   9   1      299.85      310.02     16.09 o 
   5   9   1     3134.13     3169.24     66.59 o 
   6   9   1       13.76        2.27      8.47 o 
   7   9   1     2047.48     2000.38     46.75 o 
   8   9   1       94.69      106.36     14.17 o 
   9   9   1     1449.14     1455.60     39.05 o 
  10   9   1      968.67      987.30     31.83 o 
  11   9   1      837.96      839.46     30.80 o 
  12   9   1      480.47      511.64     28.95 o 
  13   9   1      204.99      236.30     27.45 o 
  14   9   1      390.79      390.92     32.62 o 
  15   9   1       50.20       20.43     22.19 o 
  16   9   1        0.39      -13.45     21.82 o 
  17   9   1       89.23      120.34     33.83 o 
  18   9   1        0.45       31.19     32.05 o 
   1  10   1     1070.07     1067.64     29.42 o 
   2  10   1     6260.10     5620.64    118.66 o 
   3  10   1       35.78       26.51     10.33 o 
   4  10   1     2690.20     2775.99     72.04 o 
   5  10   1      478.20      409.26     16.84 o 
   6  10   1      143.75      144.12     12.00 o 
   7  10   1      615.50      563.73     21.53 o 
   8  10   1      901.54      827.50     26.97 o 
   9  10   1     2510.88     2408.75     56.65 o 
  10  10   1     1844.74     1865.77     47.75 o 
  11  10   1       37.18       46.91     18.42 o 
  12  10   1      681.81      679.46     33.16 o 
  13  10   1      214.16      177.50     28.48 o 
  14  10   1       46.21       69.59     22.26 o 
  15  10   1        2.59        0.00     20.78 o 
  16  10   1       58.42       67.10     25.84 o 
  17  10   1      463.70      426.62     46.79 o 
  18  10   1      201.40      243.07     42.88 o 
   0  11   1      455.78      468.92     26.28 o 
   1  11   1      102.54       84.03     10.48 o 
   2  11   1     2071.31     2013.34     48.59 o 
   3  11   1      857.65      693.47     26.77 o 
   4  11   1     6743.23     6384.55    151.60 o 
   5  11   1      139.37      136.92     11.76 o 
   6  11   1      748.88      648.40     22.13 o 
   7  11   1     1526.01     1417.71     42.00 o 
   8  11   1     1284.80     1171.24     33.36 o 
   9  11   1     1403.42     1363.49     37.95 o 
  10  11   1     1777.34     1693.45     44.68 o 
  11  11   1      526.63      475.74     26.44 o 
  12  11   1      174.42      148.85     20.92 o 
  13  11   1       67.16       76.44     22.32 o 
  14  11   1      167.05      126.73     25.01 o 
  15  11   1       43.91       44.47     22.78 o 
  16  11   1       44.26       69.70     31.70 o 
  17  11   1       22.75       18.29     30.95 o 
  18  11   1      166.95      115.02     64.20 o 
   1  12   1     1601.91     1405.01     36.86 o 
   2  12   1     1840.58     1747.04     43.93 o 
   3  12   1    11171.87    10378.98    239.25 o 
   4  12   1     1565.59     1522.92     45.96 o 
   5  12   1     2842.68     2536.10     68.67 o 
   6  12   1      235.92      217.67     14.88 o 
   7  12   1       19.10       25.66     10.68 o 
   8  12   1     1114.61     1048.76     31.52 o 
   9  12   1     1268.46     1180.42     34.74 o 
  10  12   1      921.58      926.28     34.95 o 
  11  12   1       94.77      101.42     24.10 o 
  12  12   1      461.50      408.00     40.45 o 
  13  12   1      629.46      659.13     39.16 o 
  14  12   1      109.51       70.37     23.05 o 
  15  12   1      113.36      143.31     26.53 o 
  16  12   1      131.01      208.52     37.65 o 
  17  12   1      159.91      113.39     37.02 o 
   0  13   1     2337.91     1791.34     57.38 o 
   1  13   1      344.43      348.59     17.45 o 
   2  13   1     2781.27     2633.17     61.84 o 
   3  13   1     1660.75     1720.73     50.28 o 
   4  13   1      900.95      903.84     54.62 o 
   5  13   1      889.13      879.80     33.15 o 
   6  13   1      314.74      366.93     24.74 o 
   7  13   1      253.52      232.60     21.97 o 
   8  13   1      194.28      202.01     16.20 o 
   9  13   1     1103.69     1112.71     33.82 o 
  10  13   1      267.94      273.68     21.76 o 
  11  13   1       58.91       62.38     16.70 o 
  12  13   1      328.68      380.40     29.97 o 
  13  13   1       55.59       65.53     21.65 o 
  14  13   1      152.79      108.72     24.68 o 
  15  13   1      195.73      185.03     29.70 o 
  16  13   1      105.77      152.02     36.30 o 
  17  13   1       48.53       49.29     42.02 o 
   1  14   1     3212.84     3097.14     70.96 o 
   2  14   1      153.39      172.69     14.46 o 
   3  14   1     5321.19     5252.34    127.81 o 
   4  14   1      172.14      195.24     17.34 o 
   5  14   1      130.87       84.30     15.07 o 
   6  14   1      306.75      372.78     20.45 o 
   7  14   1     1861.28     1757.94     48.79 o 
   8  14   1      246.13      235.29     17.61 o 
   9  14   1      241.29      193.81     19.29 o 
  10  14   1      320.57      300.06     24.86 o 
  11  14   1      351.10      297.90     23.53 o 
  12  14   1      206.96      238.46     26.33 o 
  13  14   1      858.18      816.88     38.57 o 
  14  14   1       21.34       26.16     21.82 o 
  15  14   1      192.60      163.25     50.88 o 
  16  14   1       16.12       48.20     30.12 o 
  17  14   1       96.24       88.90     36.75 o 
   0  15   1      225.66      204.31     48.35 o 
   1  15   1     4803.84     4068.02     81.68 o 
   2  15   1     1689.79     1544.62     41.62 o 
   3  15   1     2228.31     2181.77     61.28 o 
   4  15   1      174.96      203.18     18.25 o 
   5  15   1      254.16      277.53     28.36 o 
   6  15   1     1591.45     1398.07     46.58 o 
   7  15   1     1067.94     1029.78     49.92 o 
   8  15   1      142.67      136.39     17.36 o 
   9  15   1      903.57      939.35     35.75 o 
  10  15   1      541.28      567.56     32.15 o 
  11  15   1      244.13      225.89     22.22 o 
  12  15   1      154.90      151.21     29.01 o 
  13  15   1      347.99      404.32     38.42 o 
  14  15   1       68.22       57.27     22.73 o 
  15  15   1      382.96      383.67     43.11 o 
  16  15   1       10.68       19.47     29.73 o 
  17  15   1      140.46      115.67     37.12 o 
   1  16   1      206.06      255.81     13.81 o 
   2  16   1       29.68       27.71     11.37 o 
   3  16   1      249.89      230.03     19.08 o 
   4  16   1      635.48      664.58     30.14 o 
   5  16   1      472.62      469.26     26.41 o 
   6  16   1      873.49      895.93     36.23 o 
   7  16   1     1378.41     1374.99     42.26 o 
   8  16   1      820.73      818.10     40.01 o 
   9  16   1      278.19      253.02     25.09 o 
  10  16   1     1414.13     1436.22     46.28 o 
  11  16   1       95.20       77.27     18.39 o 
  12  16   1       66.91       46.66     21.38 o 
  13  16   1     1009.13      942.59     46.67 o 
  14  16   1       52.07       71.97     29.51 o 
  15  16   1      333.19      354.98     54.37 o 
  16  16   1       90.78       52.24     46.29 o 
  17  16   1      120.04       89.17     36.42 o 
   0  17   1      308.14      288.19     18.62 o 
   1  17   1      194.32      171.04     12.74 o 
   2  17   1      433.45      420.54     17.37 o 
   3  17   1     1850.76     1761.61     53.16 o 
   4  17   1      365.75      456.15     25.72 o 
   5  17   1      890.53      806.12     34.22 o 
   6  17   1      114.71      101.66     26.30 o 
   7  17   1     1606.68     1627.60     47.87 o 
   8  17   1       43.31       62.71     19.06 o 
   9  17   1      942.56      938.05     42.00 o 
  10  17   1       47.75       84.39     21.17 o 
  11  17   1      876.18      877.35     42.91 o 
  12  17   1       64.55       51.85     21.61 o 
  13  17   1       41.09       75.30     23.43 o 
  14  17   1       62.59       71.04     30.67 o 
  15  17   1        9.00       16.64     29.31 o 
  16  17   1       62.32       56.25     33.07 o 
  17  17   1       13.32        7.56     33.84 o 
   1  18   1      180.90      167.65     10.98 o 
   2  18   1      408.20      359.32     16.66 o 
   3  18   1      970.13      911.11     35.58 o 
   4  18   1      129.34      107.48     17.17 o 
   5  18   1      120.38      114.87     18.13 o 
   6  18   1       22.96       25.77     15.86 o 
   7  18   1      496.95      524.79     32.57 o 
   8  18   1      383.62      411.13     33.23 o 
   9  18   1      724.59      723.10     47.43 o 
  10  18   1       72.14      133.61     23.11 o 
  11  18   1      213.81      226.71     32.49 o 
  12  18   1       18.97       51.19     32.36 o 
  13  18   1      376.64      390.33     41.45 o 
  14  18   1       11.14       13.45     27.55 o 
  15  18   1      153.19      170.97     36.81 o 
  16  18   1      226.60      227.88     41.13 o 
   0  19   1      407.96      303.63     31.10 o 
   1  19   1      463.48      460.05     16.75 o 
   2  19   1     1333.72     1193.56     38.88 o 
   3  19   1      253.09      278.93     22.06 o 
   4  19   1     1378.37     1165.69     67.15 o 
   5  19   1      202.32      196.09     21.00 o 
   6  19   1      947.82      964.73     40.30 o 
   7  19   1      516.19      596.39     33.30 o 
   8  19   1      249.80      270.92     27.88 o 
   9  19   1      146.31      113.66     22.90 o 
  10  19   1     1029.96      978.17     44.90 o 
  11  19   1      170.35      191.36     26.28 o 
  12  19   1       66.71       75.77     28.70 o 
  13  19   1       10.01       19.95     27.47 o 
  14  19   1      164.43      183.46     36.23 o 
  15  19   1       55.35       60.63     31.57 o 
  16  19   1        7.21       29.36     41.10 o 
   1  20   1     1337.67     1237.75     29.98 o 
   2  20   1      158.54      128.70     12.95 o 
   3  20   1      649.43      752.46     34.25 o 
   4  20   1      207.28      226.85     22.22 o 
   5  20   1      546.25      542.08     37.32 o 
   6  20   1      150.18      142.88     20.75 o 
   7  20   1      433.00      476.57     38.90 o 
   8  20   1      518.84      504.22     32.67 o 
   9  20   1      242.12      246.95     34.13 o 
  10  20   1       96.50       79.89     22.80 o 
  11  20   1      325.77      282.05     36.28 o 
  12  20   1      203.15      194.92     34.44 o 
  13  20   1      103.94       77.43     36.29 o 
  14  20   1       33.95       49.39     38.91 o 
  15  20   1       52.82       77.72     44.04 o 
  16  20   1      126.58      105.97     46.73 o 
   0  21   1      242.26      215.53     20.19 o 
   1  21   1       71.21       86.54     10.63 o 
   2  21   1      633.41      639.10     21.23 o 
   3  21   1       22.99       -3.42     11.57 o 
   4  21   1      372.71      378.81     28.79 o 
   5  21   1      214.97      223.70     23.59 o 
   6  21   1       34.85       21.65     17.89 o 
   7  21   1        4.90       -1.96     17.44 o 
   8  21   1      129.85      152.06     23.25 o 
   9  21   1      230.50      201.36     25.44 o 
  10  21   1      359.63      402.66     35.11 o 
  11  21   1      520.28      446.68     44.24 o 
  12  21   1       91.05       74.35     36.22 o 
  13  21   1       93.65      117.12     31.77 o 
  14  21   1      267.85      296.85     53.45 o 
  15  21   1       70.35       84.50     43.13 o 
  16  21   1      176.66      101.47     48.95 o 
   1  22   1      612.63      666.71     21.96 o 
   2  22   1      205.85      233.04     17.06 o 
   3  22   1       21.77        7.47     15.76 o 
   4  22   1       56.34       57.42     18.54 o 
   5  22   1      384.55      403.71     52.66 o 
   6  22   1     1156.33     1196.28     47.45 o 
   7  22   1      705.99      784.45     39.74 o 
   8  22   1     1306.67     1269.36     50.51 o 
   9  22   1       51.82       61.55     22.11 o 
  10  22   1      653.25      636.90     56.95 o 
  11  22   1      159.05      218.81     35.47 o 
  12  22   1       62.88      102.33     32.09 o 
  13  22   1      102.91      102.64     33.42 o 
  14  22   1        1.50       70.10     39.01 o 
  15  22   1       37.00       -1.29     39.23 o 
   0  23   1      433.61      450.54     81.83 o 
   1  23   1     1882.73     1816.56     51.74 o 
   2  23   1      919.35      897.40     30.36 o 
   3  23   1      178.20      213.53     23.51 o 
   4  23   1      341.15      337.60     27.31 o 
   5  23   1      142.16      129.75     23.62 o 
   6  23   1      184.36      230.93     25.54 o 
   7  23   1       29.35       80.83     21.28 o 
   8  23   1      683.40      675.12     38.72 o 
   9  23   1      360.87      352.90     32.06 o 
  10  23   1      169.17      203.48     27.74 o 
  11  23   1      101.40       66.55     30.17 o 
  12  23   1       16.94      -31.10     27.71 o 
  13  23   1      307.23      307.66     56.82 o 
  14  23   1       76.73       66.14     39.55 o 
  15  23   1       28.80       86.45     46.30 o 
   1  24   1      387.55      455.25     26.25 o 
   2  24   1      153.19      120.62     20.68 o 
   3  24   1       44.09       60.84     19.34 o 
   4  24   1      350.36      421.63     30.19 o 
   5  24   1       29.24       40.06     21.54 o 
   6  24   1      170.28      139.57     23.79 o 
   7  24   1     1143.69     1062.12     49.35 o 
   8  24   1      392.23      440.51     32.98 o 
   9  24   1      376.76      402.94     32.97 o 
  10  24   1      325.21      308.06     42.40 o 
  11  24   1      266.58      217.11     36.45 o 
  12  24   1       37.68       12.65     32.37 o 
  13  24   1        2.31      -24.60     29.21 o 
  14  24   1       60.89       63.17     34.30 o 
  15  24   1       35.69       23.59     43.26 o 
   0  25   1     1611.44     1771.75     83.74 o 
   1  25   1       50.09       66.83     24.64 o 
   2  25   1     1145.47     1172.92     46.45 o 
   3  25   1      144.05      151.35     22.07 o 
   4  25   1      521.24      508.16     33.69 o 
   5  25   1      975.49      945.96     44.33 o 
   6  25   1       36.68       85.56     22.48 o 
   7  25   1      147.97      157.66     24.74 o 
   8  25   1      330.39      282.76     29.83 o 
   9  25   1      390.92      370.60     32.69 o 
  10  25   1       50.32       59.87     23.75 o 
  11  25   1      113.79      179.53     35.11 o 
  12  25   1       74.41       50.57     31.33 o 
  13  25   1       26.23       21.47     31.83 o 
  14  25   1       51.06       35.61     34.55 o 
   1  26   1      705.56      791.47     38.89 o 
   2  26   1      158.76      167.00     23.91 o 
   3  26   1      582.30      548.37     34.15 o 
   4  26   1      214.31      242.82     27.05 o 
   5  26   1      107.19      184.31     25.44 o 
   6  26   1       37.03       17.09     20.03 o 
   7  26   1      195.91      192.07     26.61 o 
   8  26   1      139.47      174.40     27.12 o 
   9  26   1       50.18       14.54     21.89 o 
  10  26   1      265.23      280.99     37.62 o 
  11  26   1      224.98      306.22     40.90 o 
  12  26   1      108.07      124.38     35.81 o 
  13  26   1       49.01       66.90     34.03 o 
  14  26   1       91.02       82.08     36.81 o 
   0  27   1     1771.69     1967.77     73.89 o 
   1  27   1       27.87       45.25     18.29 o 
   2  27   1      407.21      461.20     32.10 o 
   3  27   1       32.82       30.57     19.56 o 
   4  27   1      316.44      332.92     30.03 o 
   5  27   1      852.81      816.03     42.66 o 
   6  27   1       21.04       53.20     22.42 o 
   7  27   1       57.56       35.87     21.45 o 
   8  27   1        5.23       35.80     22.22 o 
   9  27   1       37.44       60.82     37.06 o 
  10  27   1       48.73       48.93     30.68 o 
  11  27   1        6.85       24.43     29.89 o 
  12  27   1       11.17       18.72     31.92 o 
  13  27   1       64.45       53.60     35.32 o 
  14  27   1        8.89        2.62     38.88 o 
   1  28   1      617.47      609.31     32.44 o 
   2  28   1      364.34      369.47     30.64 o 
   3  28   1      114.39      142.26     32.08 o 
   4  28   1      287.98      273.03     29.18 o 
   5  28   1      318.27      340.02     31.52 o 
   6  28   1      115.71      134.52     35.90 o 
   7  28   1      222.61      301.79     31.43 o 
   8  28   1      261.90      282.52     32.11 o 
   9  28   1      157.53      157.86     28.38 o 
  10  28   1       87.68       38.42     28.11 o 
  11  28   1        4.57      -31.72     46.82 o 
  12  28   1      239.01      172.60     38.86 o 
  13  28   1       30.13       36.66     35.89 o 
   0  29   1      458.31      481.28     38.18 o 
   1  29   1      255.66      282.31     25.55 o 
   2  29   1      306.95      291.51     28.74 o 
   3  29   1       41.78       18.37     21.01 o 
   4  29   1      201.28      315.93     39.37 o 
   5  29   1       24.16       17.67     22.07 o 
   6  29   1       29.54       27.29     22.24 o 
   7  29   1       82.38       53.88     24.01 o 
   8  29   1      185.62      209.47     29.92 o 
   9  29   1       12.55       26.50     24.55 o 
  10  29   1      199.21      365.03     43.58 o 
  11  29   1        4.79       -4.17     30.79 o 
  12  29   1       24.43       36.01     36.51 o 
  13  29   1       51.41      132.51     47.73 o 
   1  30   1      110.76      167.91     23.67 o 
   2  30   1      446.93      535.46     36.34 o 
   3  30   1       14.22       25.45     21.20 o 
   4  30   1       41.46       71.46     23.29 o 
   5  30   1       22.29       30.46     22.83 o 
   6  30   1      441.60      489.37     37.32 o 
   7  30   1       38.21       29.02     23.77 o 
   8  30   1      181.10      204.61     30.84 o 
   9  30   1       39.73       71.44     26.26 o 
  10  30   1       68.30       78.11     32.64 o 
  11  30   1        1.66       22.22     31.21 o 
  12  30   1      233.00      261.89    102.81 o 
   0  31   1     1037.02     1014.84     67.21 o 
   1  31   1       65.16       37.35     22.64 o 
   2  31   1       49.20       68.30     33.64 o 
   3  31   1      289.07      266.57     30.14 o 
   4  31   1       59.94       32.93     23.28 o 
   5  31   1       36.40       42.10     24.12 o 
   6  31   1        9.98       -5.83     22.67 o 
   7  31   1       20.47       48.16     27.65 o 
   8  31   1       34.83       38.00     28.15 o 
   9  31   1       20.98       35.14     31.70 o 
  10  31   1      141.68      158.79     37.46 o 
  11  31   1       23.82        7.03     33.21 o 
  12  31   1       68.99       76.41     39.66 o 
   1  32   1      334.44      360.27     31.87 o 
   2  32   1       68.72       60.39     25.98 o 
   3  32   1       91.42      102.10     29.32 o 
   4  32   1       93.85       62.58     26.51 o 
   5  32   1       18.38       -7.62     25.68 o 
   6  32   1       86.58       96.75     27.53 o 
   7  32   1      156.35      126.31     29.71 o 
   8  32   1        5.37       12.03     25.77 o 
   9  32   1       26.78       52.47     33.53 o 
  10  32   1       55.32       48.48     33.95 o 
  11  32   1        6.95       22.25     34.30 o 
   0  33   1      252.63      267.21     44.31 o 
   1  33   1       49.19       89.05     37.32 o 
   2  33   1      218.91      161.81     32.46 o 
   3  33   1       25.55       19.28     26.66 o 
   4  33   1      145.84      101.60     30.74 o 
   5  33   1      186.43      252.60     48.46 o 
   6  33   1       86.54       64.05     29.46 o 
   7  33   1       28.18       13.46     27.93 o 
   8  33   1       11.03       36.34     29.79 o 
   9  33   1       32.53       83.13     42.05 o 
  10  33   1      185.92      102.72     66.18 o 
   1  34   1       62.98      124.35     31.03 o 
   2  34   1        0.32      -28.15     23.73 o 
   3  34   1        5.81       17.87     25.90 o 
   4  34   1       55.05       89.47     30.63 o 
   5  34   1      119.45      131.76     33.07 o 
   6  34   1       60.89      116.95     33.03 o 
   7  34   1       36.97       54.04     31.56 o 
   8  34   1       62.40       63.96     32.73 o 
   9  34   1      121.71      109.07     44.56 o 
  10  34   1        1.16       12.35     39.63 o 
   0  35   1       54.35       32.69     31.86 o 
   1  35   1       30.99       44.90     28.02 o 
   2  35   1      112.28       87.43     33.09 o 
   3  35   1       13.95       29.08     28.00 o 
   4  35   1       52.10       98.28     31.26 o 
   5  35   1      149.91      167.73     35.17 o 
   6  35   1       51.66       61.94     30.69 o 
   7  35   1       66.70       76.37     32.96 o 
   8  35   1       23.44       27.45     32.11 o 
   9  35   1       41.76       66.44     43.90 o 
   1  36   1       22.35       79.44     29.14 o 
   2  36   1       30.54       46.20     28.89 o 
   3  36   1       17.98      -12.53     27.56 o 
   4  36   1        0.87      -31.26     27.23 o 
   5  36   1       25.46       66.18     31.92 o 
   6  36   1       80.60       45.46     31.89 o 
   7  36   1      167.76      249.04     40.47 o 
   8  36   1       38.90        8.35     49.34 o 
   0  37   1       34.79       28.43     53.84 o 
   1  37   1       59.85      115.29     45.29 o 
   2  37   1       34.47       35.11     29.85 o 
   3  37   1       80.31      102.74     32.43 o 
   4  37   1       34.37       -9.56     33.13 o 
   5  37   1       30.51       78.25     34.87 o 
   6  37   1        7.95       44.04     32.98 o 
   7  37   1        3.82       -2.46     30.66 o 
   1  38   1      101.75       70.01     71.28 o 
   2  38   1       38.29       22.06     29.69 o 
   3  38   1       20.14       15.85     30.00 o 
   4  38   1       23.08       21.97     32.44 o 
   5  38   1        0.65      -43.41     28.94 o 
   6  38   1       63.30       70.10     36.18 o 
   0  39   1        7.89        1.93     57.07 o 
   1  39   1        0.86       10.06     36.64 o 
   2  39   1       64.26       94.64     42.72 o 
   3  39   1       13.52      -23.55     30.39 o 
   4  39   1       87.36       62.25     34.16 o 
   1  40   1       55.21       54.30     44.15 o 
   2  40   1      120.67      183.30     48.15 o 
   0   0   2     1022.81      826.34     40.26 o 
   2   0   2    13361.86    11678.67    264.88 o 
   4   0   2     1393.92     1095.42     93.17 o 
   6   0   2       14.89       24.56     17.80 o 
   8   0   2      848.97      783.38     48.93 o 
  10   0   2      635.70      714.90     51.73 o 
  12   0   2      549.87      581.49     51.80 o 
  14   0   2     1263.43     1174.59     76.71 o 
  16   0   2       28.44       32.92     36.06 o 
  18   0   2      146.65      183.23     48.20 o 
   1   1   2     1155.19     1061.34     20.05 o 
   2   1   2      290.61      352.17     21.76 o 
   3   1   2      582.25      497.66     17.95 o 
   4   1   2     3593.33     3358.22     62.68 o 
   5   1   2     2512.20     2143.34     46.95 o 
   6   1   2     1866.48     1838.70     46.47 o 
   7   1   2     1770.61     1854.76     47.35 o 
   8   1   2      715.47      783.88     34.39 o 
   9   1   2      246.29      262.43     25.58 o 
  10   1   2      243.07      295.53     25.92 o 
  11   1   2      468.64      502.64     33.02 o 
  12   1   2      730.70      868.96     43.54 o 
  13   1   2      158.85       80.38     22.44 o 
  14   1   2      343.42      398.70     44.15 o 
  15   1   2       17.37       40.78     23.52 o 
  16   1   2       77.65       35.93     25.02 o 
  17   1   2       26.72       34.83     26.74 o 
  18   1   2      186.61      146.83     32.34 o 
   0   2   2     2441.13     2150.20     54.91 o 
   1   2   2      652.69      566.41     14.86 o 
   2   2   2     1078.67     1016.94     25.60 o 
   3   2   2      965.00      891.38     23.79 o 
   4   2   2      556.04      647.90     26.92 o 
   5   2   2      216.76      213.19     31.63 o 
   6   2   2     1082.29     1232.94     34.95 o 
   7   2   2     1625.44     1720.11     45.39 o 
   8   2   2       62.64      114.01     12.97 o 
   9   2   2      456.46      486.20     22.67 o 
  10   2   2     1091.83     1124.24     63.45 o 
  11   2   2      137.60      163.57     23.64 o 
  12   2   2      491.94      527.29     35.03 o 
  13   2   2      319.23      345.91     49.06 o 
  14   2   2      453.68      475.15     42.89 o 
  15   2   2      313.55      323.66     34.02 o 
  16   2   2      282.22      296.70     34.34 o 
  17   2   2       38.27       71.27     26.62 o 
  18   2   2       92.12      100.38     29.76 o 
   1   3   2      155.69      161.95      8.57 o 
   2   3   2     1704.26     1725.76     38.10 o 
   3   3   2     1593.43     1484.46     37.92 o 
   4   3   2      263.70      291.45     14.21 o 
   5   3   2      546.89      705.93     23.39 o 
   6   3   2     2935.30     2639.25     57.37 o 
   7   3   2     3709.12     3551.30     81.47 o 
   8   3   2      423.59      461.52     21.68 o 
   9   3   2      365.17      478.55     33.94 o 
  10   3   2     1755.24     1614.98     56.04 o 
  11   3   2      624.61      638.21     37.44 o 
  12   3   2       69.83       63.60     26.97 o 
  13   3   2       72.43       91.99     24.34 o 
  14   3   2       71.02       47.07     22.41 o 
  15   3   2      101.45      129.43     26.91 o 
  16   3   2      134.76      183.79     30.14 o 
  17   3   2      196.71      168.37     31.74 o 
  18   3   2      108.56       58.52     28.38 o 
   0   4   2     2259.12     1980.47     50.80 o 
   1   4   2      203.44      176.10      8.75 o 
   2   4   2     1353.96     1225.24     27.26 o 
   3   4   2     1700.37     1525.59     55.48 o 
   4   4   2     1017.75     1009.37     26.87 o 
   5   4   2     5483.53     5151.61    101.53 o 
   6   4   2     3892.37     3733.40     77.05 o 
   7   4   2      528.08      614.32     29.40 o 
   8   4   2     1948.32     1709.15     46.55 o 
   9   4   2     2503.74     2314.41     59.61 o 
  10   4   2     1041.39     1191.89     50.09 o 
  11   4   2       26.42       78.09     22.66 o 
  12   4   2      175.32      154.87     24.13 o 
  13   4   2      305.43      300.38     30.25 o 
  14   4   2      320.46      309.07     31.43 o 
  15   4   2      160.85      177.01     29.17 o 
  16   4   2      371.00      333.35     35.40 o 
  17   4   2       33.93       46.16     25.86 o 
  18   4   2      148.02      151.46     33.06 o 
   1   5   2      980.00      964.07     22.19 o 
   2   5   2     3080.31     2958.25     55.92 o 
   3   5   2    10608.77     9665.70    180.95 o 
   4   5   2      937.42     1110.28     33.74 o 
   5   5   2     1844.54     2102.82     81.63 o 
   6   5   2      253.59      378.38     43.75 o 
   7   5   2      171.69      138.06     13.04 o 
   8   5   2      874.48      846.13     27.37 o 
   9   5   2       30.10       77.30     21.00 o 
  10   5   2     1171.45     1198.78     39.27 o 
  11   5   2     1713.81     1531.35     55.60 o 
  12   5   2       84.75      107.05     22.63 o 
  13   5   2       96.86      115.68     24.21 o 
  14   5   2       25.27       30.94     29.99 o 
  15   5   2      183.92      210.95     29.92 o 
  16   5   2      145.61      148.34     28.81 o 
  17   5   2      107.06       90.17     28.08 o 
  18   5   2       86.46       84.95     38.30 o 
   0   6   2      324.91      291.08     18.57 o 
   1   6   2     2238.34     2202.98     42.66 o 
   2   6   2     2537.22     2365.32     42.65 o 
   3   6   2     1113.90     1340.85     47.89 o 
   4   6   2     1291.00     1261.82     31.72 o 
   5   6   2     6727.17     6589.85    127.64 o 
   6   6   2      910.09      832.40     25.57 o 
   7   6   2       49.11       59.72     18.18 o 
   8   6   2      259.34      264.91     16.93 o 
   9   6   2      756.01      773.73     30.43 o 
  10   6   2      863.93      995.49     35.91 o 
  11   6   2      896.11      990.48     43.97 o 
  12   6   2      202.00      171.28     25.01 o 
  13   6   2      236.06      279.22     29.38 o 
  14   6   2      374.83      393.86     38.48 o 
  15   6   2      121.15       64.00     24.79 o 
  16   6   2       79.67      101.28     27.28 o 
  17   6   2       34.59       55.31     26.96 o 
  18   6   2      173.39      152.22     32.97 o 
   1   7   2     3393.48     2735.26     51.56 o 
   2   7   2     1808.67     1987.80     39.24 o 
   3   7   2     6083.94     6042.57    116.50 o 
   4   7   2       27.08       40.26      9.54 o 
   5   7   2     3255.61     3273.46     68.55 o 
   6   7   2      736.88      802.93     25.51 o 
   7   7   2     2111.33     1987.90     47.22 o 
   8   7   2      222.98      188.19     19.41 o 
   9   7   2       41.92       59.71     15.05 o 
  10   7   2     1948.67     1752.18     50.59 o 
  11   7   2     1824.84     1716.49     59.98 o 
  12   7   2      129.08       95.99     22.91 o 
  13   7   2       35.59       49.73     21.61 o 
  14   7   2      202.99      204.07     28.08 o 
  15   7   2       65.63       67.95     37.69 o 
  16   7   2      157.42      188.59     45.03 o 
  17   7   2       21.86      -18.76     23.40 o 
  18   7   2       16.00       27.73     27.87 o 
   0   8   2     3733.15     3291.56     93.94 o 
   1   8   2     1917.72     1826.20     37.78 o 
   2   8   2      422.46      452.67     19.10 o 
   3   8   2      581.54      546.22     25.92 o 
   4   8   2      452.75      428.85     17.53 o 
   5   8   2     2704.48     2703.96     58.56 o 
   6   8   2     2839.23     2667.05     58.77 o 
   7   8   2        4.42       34.42     18.71 o 
   8   8   2     1508.30     1483.73     39.49 o 
   9   8   2     1154.58     1107.10     34.01 o 
  10   8   2      643.86      690.41     37.40 o 
  11   8   2      579.73      704.44     37.99 o 
  12   8   2      236.47      230.67     42.71 o 
  13   8   2        1.82       43.60     21.02 o 
  14   8   2      683.37      618.32     40.62 o 
  15   8   2       27.87      -19.79     20.56 o 
  16   8   2      178.53      213.45     36.56 o 
  17   8   2       81.86       76.63     29.92 o 
   1   9   2     3492.28     3195.25     79.67 o 
   2   9   2     2156.60     1842.71     37.31 o 
   3   9   2     1723.56     1506.30     38.88 o 
   4   9   2      505.50      584.37     24.44 o 
   5   9   2     3081.08     2827.71     61.06 o 
   6   9   2     2640.78     2529.40     56.58 o 
   7   9   2      167.00      183.81     15.08 o 
   8   9   2      257.74      298.83     20.55 o 
   9   9   2      253.36      297.00     19.24 o 
  10   9   2     2065.64     1891.21     49.26 o 
  11   9   2      746.89      756.94     39.82 o 
  12   9   2      270.12      236.76     27.01 o 
  13   9   2      260.27      251.46     33.51 o 
  14   9   2       28.36       84.88     23.64 o 
  15   9   2      116.58      151.14     28.55 o 
  16   9   2      136.70      146.28     29.28 o 
  17   9   2       32.55       13.44     25.79 o 
   0  10   2      409.41      437.50     23.88 o 
   1  10   2     1720.37     1676.28     38.64 o 
   2  10   2     4754.49     4488.01     81.47 o 
   3  10   2     1764.44     1735.04     43.61 o 
   4  10   2     1108.43      990.01     27.61 o 
   5  10   2      720.47      742.31     30.09 o 
   6  10   2       71.64       92.58     13.66 o 
   7  10   2     2476.02     2267.79     53.16 o 
   8  10   2      297.79      295.66     18.67 o 
   9  10   2      629.69      586.73     25.36 o 
  10  10   2      200.22      214.22     21.25 o 
  11  10   2       64.46      106.85     27.23 o 
  12  10   2       14.58       21.82     19.73 o 
  13  10   2       98.99       72.15     24.35 o 
  14  10   2      335.33      362.76     33.84 o 
  15  10   2      131.95      152.45     35.77 o 
  16  10   2       24.52        4.18     23.84 o 
  17  10   2      163.30      189.61     32.93 o 
   1  11   2     7006.28     6302.30    121.68 o 
   2  11   2     1635.59     1649.86     52.07 o 
   3  11   2      418.92      426.35     22.40 o 
   4  11   2     1492.50     1291.71     35.92 o 
   5  11   2      535.62      598.60     22.40 o 
   6  11   2      440.09      402.59     19.93 o 
   7  11   2      993.18     1033.30     31.48 o 
   8  11   2      663.79      662.11     26.01 o 
   9  11   2      388.12      443.26     23.54 o 
  10  11   2       46.77       33.74     14.52 o 
  11  11   2     1047.68      945.75     43.46 o 
  12  11   2      840.70      831.61     58.07 o 
  13  11   2        7.93        4.81     19.90 o 
  14  11   2       52.39       69.01     23.49 o 
  15  11   2      261.86      288.95     32.87 o 
  16  11   2       62.30       37.77     36.14 o 
  17  11   2      133.67       88.85     28.59 o 
   0  12   2     2066.52     1945.97     62.46 o 
   1  12   2      711.10      698.94     35.47 o 
   2  12   2     1166.52     1202.13     30.78 o 
   3  12   2      664.19      626.94     30.28 o 
   4  12   2     2588.62     2183.07     53.75 o 
   5  12   2      869.45      798.05     34.34 o 
   6  12   2      164.89      190.84     15.05 o 
   7  12   2     1182.60     1163.97     33.99 o 
   8  12   2      124.42      132.06     15.60 o 
   9  12   2      952.42      960.52     32.39 o 
  10  12   2      370.42      363.20     22.29 o 
  11  12   2      349.16      333.09     22.37 o 
  12  12   2       38.61       68.84     21.89 o 
  13  12   2       56.62       91.98     23.63 o 
  14  12   2      206.26      191.32     29.18 o 
  15  12   2      103.91       82.23     25.96 o 
  16  12   2       11.95       12.79     25.00 o 
  17  12   2      527.14      462.87     42.05 o 
   1  13   2     5535.27     4810.29     95.75 o 
   2  13   2     2002.53     1836.32     42.44 o 
   3  13   2      243.33      200.94     17.69 o 
   4  13   2      533.32      582.72     22.95 o 
   5  13   2      156.02      147.13     16.88 o 
   6  13   2      269.90      226.25     17.67 o 
   7  13   2      953.04      949.03     30.52 o 
   8  13   2      151.00      120.02     15.36 o 
   9  13   2       98.52       89.18     16.96 o 
  10  13   2      440.17      499.15     25.37 o 
  11  13   2      836.31      782.76     31.41 o 
  12  13   2      325.89      316.52     26.12 o 
  13  13   2      155.29      170.07     27.37 o 
  14  13   2        4.92       11.45     21.46 o 
  15  13   2      243.06      229.95     49.37 o 
  16  13   2       40.44       36.84     25.21 o 
  17  13   2      225.76      231.15     34.88 o 
   0  14   2     3724.25     3587.52    157.69 o 
   1  14   2     2130.43     2074.10     47.19 o 
   2  14   2      666.77      694.17     22.59 o 
   3  14   2      542.37      456.32     19.23 o 
   4  14   2      303.75      312.37     17.24 o 
   5  14   2       70.83       63.24     12.37 o 
   6  14   2      257.56      219.12     17.68 o 
   7  14   2      946.00      918.65     39.86 o 
   8  14   2      217.07      171.21     21.27 o 
   9  14   2     1140.94      997.10     36.48 o 
  10  14   2       67.63       88.37     16.24 o 
  11  14   2      116.10      145.31     18.53 o 
  12  14   2      101.00      112.28     25.38 o 
  13  14   2      283.13      278.80     30.23 o 
  14  14   2      295.13      281.40     36.48 o 
  15  14   2      144.05       85.01     26.63 o 
  16  14   2        6.77       48.52     24.25 o 
  17  14   2      124.64       81.76     45.45 o 
   1  15   2      103.12      132.03     12.09 o 
   2  15   2      108.44       92.25     12.41 o 
   3  15   2      477.59      483.50     20.34 o 
   4  15   2       87.75       88.87     11.96 o 
   5  15   2      783.74      713.03     40.04 o 
   6  15   2       45.54       29.56     12.83 o 
   7  15   2      869.76      871.38     32.71 o 
   8  15   2      113.15      122.58     17.40 o 
   9  15   2      662.37      623.98     32.38 o 
  10  15   2       34.35       27.90     14.76 o 
  11  15   2      197.26      150.08     18.82 o 
  12  15   2        3.05       10.35     17.44 o 
  13  15   2      212.24      261.24     37.04 o 
  14  15   2       18.47       45.84     23.33 o 
  15  15   2       63.14      103.08     27.67 o 
  16  15   2       51.26       51.10     31.26 o 
   0  16   2      135.81      154.91     18.49 o 
   1  16   2     1576.82     1486.00     37.75 o 
   2  16   2      773.78      698.07     27.07 o 
   3  16   2       70.81       56.05     11.09 o 
   4  16   2        4.43        5.90      9.82 o 
   5  16   2     1162.82     1005.66     32.83 o 
   6  16   2       62.62       39.05     13.41 o 
   7  16   2      327.48      345.62     22.12 o 
   8  16   2      167.95      132.42     18.28 o 
   9  16   2      381.48      361.97     25.07 o 
  10  16   2      429.48      393.21     24.18 o 
  11  16   2      185.80      204.49     23.84 o 
  12  16   2      322.51      290.46     37.31 o 
  13  16   2      204.91      175.79     28.36 o 
  14  16   2       39.05        3.43     25.79 o 
  15  16   2      169.14      218.70     41.25 o 
  16  16   2       71.22       22.82     30.94 o 
   1  17   2      805.20      863.52     27.50 o 
   2  17   2      183.16      160.20     13.69 o 
   3  17   2     1429.12     1266.72     37.14 o 
   4  17   2       85.26       93.12     12.07 o 
   5  17   2      300.89      309.36     21.68 o 
   6  17   2      357.87      365.10     22.08 o 
   7  17   2      432.64      459.36     25.16 o 
   8  17   2      107.38       57.52     16.24 o 
   9  17   2     1057.55     1064.37     39.54 o 
  10  17   2       29.11       38.27     17.01 o 
  11  17   2      610.32      568.24     28.86 o 
  12  17   2        5.00       -6.33     17.21 o 
  13  17   2      240.07      267.11     36.38 o 
  14  17   2        1.41       48.43     32.01 o 
  15  17   2      151.14      112.07     33.92 o 
  16  17   2        7.99      -12.08     54.21 o 
   0  18   2     2684.42     2482.03     79.90 o 
   1  18   2      893.57      821.62     27.43 o 
   2  18   2      417.41      393.62     19.26 o 
   3  18   2       25.27       39.17     13.01 o 
   4  18   2      235.44      229.59     16.44 o 
   5  18   2     1363.30     1264.35     46.37 o 
   6  18   2      711.70      708.67     35.82 o 
   7  18   2       76.17       63.87     19.27 o 
   8  18   2      552.90      543.63     34.20 o 
   9  18   2      248.43      243.21     33.72 o 
  10  18   2      176.84      165.23     24.70 o 
  11  18   2      159.96      127.97     24.67 o 
  12  18   2       82.30       53.99     22.97 o 
  13  18   2        3.83        3.80     25.99 o 
  14  18   2      167.82      109.59     45.00 o 
  15  18   2       22.47       21.28     27.10 o 
  16  18   2       16.57       29.62     42.49 o 
   1  19   2      291.61      302.93     17.90 o 
   2  19   2      221.61      211.19     16.14 o 
   3  19   2      228.10      218.72     17.25 o 
   4  19   2      525.81      513.94     34.17 o 
   5  19   2       71.70       56.57     18.51 o 
   6  19   2       57.52       57.13     18.97 o 
   7  19   2       76.79       78.68     21.14 o 
   8  19   2     1623.18     1595.63     57.16 o 
   9  19   2       74.67       78.69     22.63 o 
  10  19   2      142.21      149.72     24.63 o 
  11  19   2      109.42      140.01     25.27 o 
  12  19   2      351.13      306.71     31.51 o 
  13  19   2      271.52      193.91     66.10 o 
  14  19   2       37.65       68.13     39.16 o 
  15  19   2       87.85       50.80     70.95 o 
  16  19   2      189.17      187.51     53.08 o 
   0  20   2     1655.86     1599.36     59.13 o 
   1  20   2       77.78       52.15     12.62 o 
   2  20   2       76.48       83.69     13.70 o 
   3  20   2      275.95      306.56     19.85 o 
   4  20   2      304.56      339.38     37.64 o 
   5  20   2      348.96      288.33     26.60 o 
   6  20   2      166.02      175.98     29.94 o 
   7  20   2      427.73      424.46     31.06 o 
   8  20   2      692.61      709.70     38.92 o 
   9  20   2      220.65      179.01     25.34 o 
  10  20   2      115.41      114.11     25.75 o 
  11  20   2      115.77       55.67     22.86 o 
  12  20   2      156.02      153.11     29.93 o 
  13  20   2       33.91       52.74     38.40 o 
  14  20   2       42.55      121.89     43.89 o 
  15  20   2       32.14        7.39     38.99 o 
   1  21   2      260.17      262.29     18.15 o 
   2  21   2      755.55      771.56     34.92 o 
   3  21   2     1037.75      965.19     45.04 o 
   4  21   2       43.59       47.71     17.15 o 
   5  21   2       72.53       83.99     22.66 o 
   6  21   2      378.34      362.40     29.40 o 
   7  21   2      178.48      148.70     23.67 o 
   8  21   2      162.74      156.22     24.67 o 
   9  21   2      324.69      321.55     30.46 o 
  10  21   2       89.60      108.38     28.64 o 
  11  21   2      221.36      192.77     28.43 o 
  12  21   2      625.32      589.51     40.66 o 
  13  21   2       48.79       64.32     38.90 o 
  14  21   2        1.66      -33.91     34.14 o 
  15  21   2       11.10      -24.03     51.84 o 
   0  22   2     2144.07     1993.27     92.64 o 
   1  22   2      134.57      145.86     16.41 o 
   2  22   2      662.02      640.47     30.01 o 
   3  22   2       36.14       50.47     17.80 o 
   4  22   2      766.19      743.57     60.43 o 
   5  22   2      453.48      440.38     30.99 o 
   6  22   2       92.35       80.05     21.87 o 
   7  22   2      589.82      542.44     36.37 o 
   8  22   2      195.09      194.19     26.79 o 
   9  22   2      134.87      141.69     25.35 o 
  10  22   2      161.03      212.11     28.97 o 
  11  22   2       10.07       32.21     22.69 o 
  12  22   2      195.14      135.93     33.98 o 
  13  22   2       55.53       23.37     38.79 o 
  14  22   2       91.86      113.60     46.28 o 
  15  22   2       70.50       53.78     42.60 o 
   1  23   2     1179.56     1211.57     37.00 o 
   2  23   2      192.14      216.65     18.57 o 
   3  23   2        6.86       -4.04     17.35 o 
   4  23   2      272.86      357.57     29.13 o 
   5  23   2       99.48       96.62     21.81 o 
   6  23   2      473.73      455.71     32.95 o 
   7  23   2      474.51      514.94     35.57 o 
   8  23   2      183.94      161.10     25.74 o 
   9  23   2      269.92      263.53     29.73 o 
  10  23   2       65.14       58.50     24.70 o 
  11  23   2      144.22      183.15     29.40 o 
  12  23   2      243.45      184.83     36.24 o 
  13  23   2      136.47       70.30     61.39 o 
  14  23   2       24.30      -39.12     35.95 o 
   0  24   2     1280.01     1253.66     66.99 o 
   1  24   2      832.45      796.58     30.67 o 
   2  24   2      734.54      736.25     29.85 o 
   3  24   2       42.67       43.13     19.42 o 
   4  24   2      111.86      106.33     21.67 o 
   5  24   2       76.20      122.75     23.43 o 
   6  24   2       55.75       29.67     20.54 o 
   7  24   2       89.32      122.67     25.11 o 
   8  24   2       76.57       74.29     23.07 o 
   9  24   2      164.65      120.33     35.03 o 
  10  24   2      146.98       83.85     25.19 o 
  11  24   2       70.80       76.70     25.41 o 
  12  24   2       70.94      107.07     33.71 o 
  13  24   2        7.84       35.74     41.78 o 
  14  24   2      109.56      243.24     54.88 o 
   1  25   2      550.22      573.97     27.03 o 
   2  25   2      304.53      295.39     25.06 o 
   3  25   2      135.46      143.37     23.65 o 
   4  25   2       36.36        8.99     18.63 o 
   5  25   2       62.13       32.19     20.16 o 
   6  25   2      167.92      169.48     25.75 o 
   7  25   2      281.55      434.44     34.37 o 
   8  25   2      340.52      346.08     45.69 o 
   9  25   2       43.34       72.87     24.81 o 
  10  25   2       42.68       18.97     22.96 o 
  11  25   2       55.94       62.52     26.22 o 
  12  25   2       86.30       36.29     31.36 o 
  13  25   2       48.04       16.55     39.78 o 
  14  25   2       12.13       10.12     62.54 o 
   0  26   2      986.72      972.82    115.00 o 
   1  26   2      497.02      505.98     26.08 o 
   2  26   2      462.24      521.32     30.55 o 
   3  26   2      430.93      425.80     31.83 o 
   4  26   2      267.84      312.30     29.45 o 
   5  26   2       24.06       21.28     20.35 o 
   6  26   2       37.73       40.17     24.25 o 
   7  26   2       39.65       33.76     22.90 o 
   8  26   2        9.17        4.95     20.89 o 
   9  26   2      324.60      314.71     33.14 o 
  10  26   2       88.78       24.13     25.80 o 
  11  26   2      170.50      206.27     32.06 o 
  12  26   2      147.24      176.24     37.09 o 
  13  26   2      104.92      173.26     51.41 o 
   1  27   2      122.05      136.21     18.40 o 
   2  27   2        4.01       -6.01     18.33 o 
   3  27   2      387.05      382.28     43.21 o 
   4  27   2      102.71       65.32     22.67 o 
   5  27   2      128.39      135.49     25.73 o 
   6  27   2      274.23      253.29     32.97 o 
   7  27   2       24.14        5.54     21.97 o 
   8  27   2       77.60      107.04     31.40 o 
   9  27   2       70.86      106.74     27.79 o 
  10  27   2      139.81      162.79     30.30 o 
  11  27   2      130.73      129.62     36.85 o 
  12  27   2       87.29      136.41     37.43 o 
  13  27   2       17.11       -5.83     41.07 o 
   0  28   2      745.76      735.96     45.06 o 
   1  28   2      282.16      271.41     25.35 o 
   2  28   2      112.50      112.39     31.30 o 
   3  28   2       55.26       88.72     26.31 o 
   4  28   2      142.77      139.86     26.12 o 
   5  28   2       37.31       69.29     27.14 o 
   6  28   2      122.68      175.32     32.70 o 
   7  28   2       74.87       55.46     24.50 o 
   8  28   2       74.01      105.90     26.58 o 
   9  28   2       21.12       68.61     30.60 o 
  10  28   2      281.79      311.61     35.40 o 
  11  28   2       22.58       20.56     31.81 o 
  12  28   2        5.90      -43.84     30.98 o 
   1  29   2      169.15      171.02     27.87 o 
   2  29   2      124.63      209.72     26.99 o 
   3  29   2      156.76      146.59     36.94 o 
   4  29   2      220.48      236.14     29.12 o 
   5  29   2      122.06       89.42     25.38 o 
   6  29   2       44.25       46.86     23.27 o 
   7  29   2       90.73      101.79     27.06 o 
   8  29   2      454.35      467.38     46.00 o 
   9  29   2       91.13       87.35     28.29 o 
  10  29   2      114.67      185.82     32.65 o 
  11  29   2        1.28      -11.02     46.95 o 
  12  29   2       79.58      113.23     38.32 o 
   0  30   2      986.77     1092.98    273.55 o 
   1  30   2       40.00       45.85     20.51 o 
   2  30   2      331.53      387.39     33.17 o 
   3  30   2      326.62      304.75     31.72 o 
   4  30   2        3.52       -2.26     22.23 o 
   5  30   2       14.76       10.50     22.06 o 
   6  30   2      246.00      280.08     37.32 o 
   7  30   2       22.77       18.49     24.38 o 
   8  30   2      187.08      189.25     31.11 o 
   9  30   2       17.78       26.74     26.46 o 
  10  30   2       77.37       98.08     30.35 o 
  11  30   2       34.56       56.06     36.00 o 
   1  31   2       76.71       95.74     22.03 o 
   2  31   2       55.72       37.66     23.10 o 
   3  31   2       70.64      108.03     26.14 o 
   4  31   2       66.08        4.96     23.00 o 
   5  31   2      149.54      126.79     27.45 o 
   6  31   2      276.39      313.87     33.93 o 
   7  31   2      189.26      161.34     30.73 o 
   8  31   2      274.45      240.94     34.27 o 
   9  31   2       69.46       35.50     28.00 o 
  10  31   2       82.50       52.92     28.94 o 
  11  31   2       58.04       76.67     37.18 o 
   0  32   2      253.85      292.51     47.39 o 
   1  32   2       73.17       71.32     26.73 o 
   2  32   2       21.43       32.84     23.60 o 
   3  32   2       66.30       58.60     28.70 o 
   4  32   2      195.84      269.22     32.45 o 
   5  32   2        1.12      -16.13     21.85 o 
   6  32   2      108.03      145.13     35.74 o 
   7  32   2       19.38       42.23     27.15 o 
   8  32   2      120.62      153.00     31.27 o 
   9  32   2       30.55       32.60     27.23 o 
  10  32   2       49.41       43.17     33.52 o 
   1  33   2       23.20       18.02     24.56 o 
   2  33   2       71.07       86.16     25.98 o 
   3  33   2      247.43      276.54     32.35 o 
   4  33   2       78.94       36.17     25.43 o 
   5  33   2       29.84       19.10     24.41 o 
   6  33   2      171.18      165.65     31.53 o 
   7  33   2        4.39      -22.55     25.25 o 
   8  33   2       54.63       80.00     30.11 o 
   9  33   2       39.73       87.49     34.20 o 
  10  33   2       61.52       27.36     35.84 o 
   0  34   2       80.41        5.59     34.71 o 
   1  34   2       15.79       -2.40     28.11 o 
   2  34   2      112.34      131.73     34.66 o 
   3  34   2       82.49      105.63     28.21 o 
   4  34   2       52.32       33.81     26.00 o 
   5  34   2       69.99       61.35     27.59 o 
   6  34   2       16.20        0.40     24.19 o 
   7  34   2        3.30       41.61     29.46 o 
   8  34   2        6.54       23.30     28.07 o 
   9  34   2       52.91       67.39     30.68 o 
   1  35   2       81.09       64.19     41.73 o 
   2  35   2        7.77        1.31     33.65 o 
   3  35   2       16.38        1.52     34.72 o 
   4  35   2       63.53       44.46     31.48 o 
   5  35   2       27.09       26.40     29.05 o 
   6  35   2       25.80       19.92     26.82 o 
   7  35   2       23.22      -26.28     26.83 o 
   8  35   2       91.13       49.43     31.15 o 
   0  36   2      160.74      225.41     69.15 o 
   1  36   2       49.70       69.55     38.38 o 
   2  36   2        3.40       32.27     37.12 o 
   3  36   2        8.24        3.63     36.77 o 
   4  36   2       82.36       43.04     31.57 o 
   5  36   2       44.92       37.45     31.39 o 
   6  36   2        2.54        7.80     30.79 o 
   7  36   2       45.34       36.59     33.29 o 
   1  37   2       22.93       37.76     38.38 o 
   2  37   2       11.40       35.80     59.65 o 
   3  37   2       16.74       51.32     39.71 o 
   4  37   2        8.69      -29.39     37.52 o 
   5  37   2       34.36       -3.01     30.82 o 
   6  37   2        6.67      -18.36     30.58 o 
   0  38   2       52.66        9.95     55.66 o 
   1  38   2        3.25       31.79     39.10 o 
   2  38   2       61.57      137.65     45.27 o 
   3  38   2       12.41       65.60     41.40 o 
   4  38   2       77.17       99.06     46.19 o 
   1  39   2       36.40      100.02     97.84 o 
   2  39   2        3.49        0.50    101.09 o 
   2   0   3     4049.48     4251.91    105.21 o 
   4   0   3      442.03      799.13     62.12 o 
   6   0   3      554.39      564.23     30.57 o 
   8   0   3     3152.67     3000.29    120.62 o 
  10   0   3     1783.34     1642.76     83.11 o 
  12   0   3     1348.94     1319.62    100.94 o 
  14   0   3       49.60      104.61     37.16 o 
  16   0   3       53.52      116.49     42.12 o 
   0   1   3      398.95      364.08     17.97 o 
   1   1   3      352.61      408.36     16.41 o 
   2   1   3     3981.95     4053.88     75.96 o 
   3   1   3     1404.16     1078.01     27.22 o 
   4   1   3     2921.28     2586.02     52.36 o 
   5   1   3      179.69      177.70     27.19 o 
   6   1   3      286.51      328.34     16.36 o 
   7   1   3      248.79      274.24     18.38 o 
   8   1   3     2008.44     2036.35     71.95 o 
   9   1   3      164.90      201.16     25.34 o 
  10   1   3      144.91      344.38     57.36 o 
  11   1   3        7.87        5.77     18.48 o 
  12   1   3      185.99      217.71     27.78 o 
  13   1   3      129.24       81.37     24.56 o 
  14   1   3      344.08      263.02     32.34 o 
  15   1   3       13.44       31.66     24.37 o 
  16   1   3       74.63      100.94     28.79 o 
  17   1   3       19.51       35.15     28.31 o 
   1   2   3     1985.44     1849.89     36.68 o 
   2   2   3     1881.08     2131.95     61.45 o 
   3   2   3     1036.94     1040.86     28.95 o 
   4   2   3     1302.10     1270.28     49.26 o 
   5   2   3     1575.13     1488.60     38.03 o 
   6   2   3      207.70      211.79     16.62 o 
   7   2   3      614.60      597.42     31.52 o 
   8   2   3     1304.98     1403.46     50.24 o 
   9   2   3      266.10      274.40     26.09 o 
  10   2   3     1924.26     1687.16     59.61 o 
  11   2   3      102.19      108.17     23.20 o 
  12   2   3      418.04      407.29     33.44 o 
  13   2   3      176.14      161.52     27.08 o 
  14   2   3       50.27       81.59     31.40 o 
  15   2   3        5.27       75.69     25.85 o 
  16   2   3        4.06       21.98     25.41 o 
  17   2   3       32.44       16.66     26.56 o 
   0   3   3     4332.09     3455.93     86.49 o 
   1   3   3      364.15      431.75     22.76 o 
   2   3   3     4008.17     3670.45     69.92 o 
   3   3   3       99.54      155.46     24.61 o 
   4   3   3      837.56      881.75     36.04 o 
   5   3   3      344.43      391.08     36.66 o 
   6   3   3      668.89      642.19     23.92 o 
   7   3   3      104.14      161.04     28.03 o 
   8   3   3      385.99      537.28     28.49 o 
   9   3   3      107.47      172.05     25.71 o 
  10   3   3     1054.28     1144.04     47.93 o 
  11   3   3      165.00      172.04     25.40 o 
  12   3   3      235.89      179.69     26.86 o 
  13   3   3       11.51       25.50     21.83 o 
  14   3   3      209.16      292.58     33.97 o 
  15   3   3      215.39      256.44     40.80 o 
  16   3   3       82.69       47.57     27.29 o 
  17   3   3       10.62       23.08     27.50 o 
   1   4   3      281.08      253.21     12.76 o 
   3   4   3      450.34      367.69     17.45 o 
   4   4   3      329.33      410.81     18.70 o 
   5   4   3      153.24      155.50     19.37 o 
   6   4   3       91.33      167.08     20.64 o 
   7   4   3     1177.65     1097.25     36.75 o 
   8   4   3      864.76      780.65     35.60 o 
   9   4   3     2366.19     2115.17     67.42 o 
  10   4   3      381.70      457.31     46.39 o 
  11   4   3      198.42      137.72     23.75 o 
  12   4   3       72.09      103.68     23.67 o 
  13   4   3       29.85       55.34     23.28 o 
  14   4   3      262.05      284.88     32.41 o 
  15   4   3      179.87      188.75     43.01 o 
  16   4   3        8.34       -2.41     24.41 o 
  17   4   3      139.38      104.85     31.92 o 
   0   5   3       50.34       43.29     15.99 o 
   1   5   3      630.56      619.93     19.30 o 
   2   5   3     2607.52     2485.74     50.54 o 
   3   5   3      666.28      654.26     22.87 o 
   4   5   3      199.16      193.61     16.52 o 
   5   5   3      111.28       98.13     13.00 o 
   6   5   3      709.51      694.69     25.20 o 
   7   5   3     1091.58     1119.60     33.49 o 
   8   5   3        6.73      170.40     33.53 o 
   9   5   3     1170.19     1166.57     80.53 o 
  10   5   3       35.96       39.84     18.99 o 
  11   5   3      180.23      190.06     25.75 o 
  12   5   3       12.68       43.72     21.30 o 
  13   5   3       49.12       91.80     23.82 o 
  14   5   3      117.26      162.55     28.22 o 
  15   5   3       92.39      121.45     28.74 o 
  16   5   3       45.89       39.80     27.30 o 
  17   5   3       91.71       67.25     30.25 o 
   1   6   3      788.17      741.88     20.91 o 
   2   6   3      354.44      559.31     70.39 o 
   3   6   3     1893.59     1575.88     38.86 o 
   4   6   3     1169.24     1142.81     31.76 o 
   5   6   3        2.81       23.17     10.58 o 
   6   6   3      216.75      235.20     19.90 o 
   7   6   3     1355.95     1336.09     37.43 o 
   8   6   3     2643.68     2337.16     56.52 o 
   9   6   3      211.24      242.64     45.82 o 
  10   6   3      336.64      360.67     29.91 o 
  11   6   3      621.24      555.55     35.93 o 
  12   6   3      132.47      122.16     24.30 o 
  13   6   3      278.97      299.33     31.79 o 
  14   6   3       73.46       83.80     25.87 o 
  15   6   3      231.54      150.11     29.74 o 
  16   6   3       65.55       93.93     29.19 o 
  17   6   3      106.76       53.53     29.17 o 
   0   7   3      461.70      450.15     25.94 o 
   1   7   3      360.78      404.63     20.68 o 
   2   7   3      834.64      752.84     21.30 o 
   3   7   3      914.17      954.74     38.68 o 
   4   7   3      502.74      525.08     21.13 o 
   5   7   3      190.32      172.85     14.78 o 
   6   7   3      355.61      369.28     19.55 o 
   7   7   3      664.58      760.19     27.80 o 
   8   7   3      496.14      767.92     77.99 o 
   9   7   3      179.56      163.11     20.54 o 
  10   7   3     1317.41     1177.76     48.91 o 
  11   7   3      609.39      531.12     35.66 o 
  12   7   3      564.05      527.75     37.09 o 
  13   7   3       92.30       97.18     24.51 o 
  14   7   3        9.39       35.30     22.90 o 
  15   7   3       75.91      120.51     51.86 o 
  16   7   3      126.46      132.44     30.40 o 
  17   7   3       22.30       64.80     28.36 o 
   1   8   3      301.93      298.77     13.66 o 
   2   8   3      182.59      182.44     11.36 o 
   3   8   3      892.19      852.98     28.58 o 
   4   8   3      821.78      773.83     25.64 o 
   5   8   3       75.22       71.47     12.36 o 
   6   8   3     1430.31     1248.32     35.50 o 
   7   8   3       73.54      126.92     23.12 o 
   8   8   3      267.86      310.53     20.11 o 
   9   8   3      153.49      128.08     16.80 o 
  10   8   3       37.07      145.52     24.42 o 
  11   8   3      118.78      126.13     24.44 o 
  12   8   3      378.85      376.01     32.61 o 
  13   8   3      507.61      412.70     55.65 o 
  14   8   3       84.25       86.40     31.37 o 
  15   8   3      302.85      344.55     35.97 o 
  16   8   3       84.22      108.31     46.61 o 
  17   8   3       25.66       16.93     27.53 o 
   0   9   3     1609.31     1505.19     65.71 o 
   1   9   3      651.91      661.26     19.82 o 
   2   9   3      773.29      695.20     20.42 o 
   3   9   3      810.90      822.55     28.21 o 
   4   9   3      471.53      453.22     20.04 o 
   5   9   3       90.41       51.16     11.81 o 
   6   9   3      661.86      647.69     27.29 o 
   7   9   3      107.54      125.12     15.26 o 
   8   9   3       56.15       84.84     14.98 o 
   9   9   3      207.36      260.43     25.25 o 
  10   9   3     1203.27     1092.39     42.05 o 
  11   9   3       11.42       11.86     19.75 o 
  12   9   3      346.28      324.59     60.63 o 
  13   9   3       27.82       25.16     24.19 o 
  14   9   3       83.98       75.39     35.13 o 
  15   9   3      177.04      241.39     33.71 o 
  16   9   3       88.55       94.69     30.39 o 
   1  10   3      536.02      449.52     20.47 o 
   2  10   3      323.83      305.33     21.50 o 
   3  10   3     1145.50     1133.03     38.97 o 
   4  10   3      428.70      464.97     21.99 o 
   5  10   3      153.12      144.32     14.94 o 
   6  10   3      716.41      685.22     30.90 o 
   7  10   3     1138.78     1073.73     33.58 o 
   8  10   3      330.85      344.78     21.59 o 
   9  10   3       34.44       49.96     14.86 o 
  10  10   3      136.56      197.90     22.25 o 
  11  10   3       68.21       75.08     22.51 o 
  12  10   3      241.60      214.16     28.40 o 
  13  10   3      199.50      177.53     28.38 o 
  14  10   3       57.17       71.39     25.12 o 
  15  10   3      163.60      185.94     31.77 o 
  16  10   3      264.13      173.40     32.84 o 
   0  11   3      512.64      448.92     27.26 o 
   1  11   3      683.46      663.59     23.00 o 
   2  11   3      365.83      339.12     14.24 o 
   3  11   3       38.97       54.26     11.49 o 
   4  11   3      390.16      335.13     19.39 o 
   5  11   3      516.27      451.52     22.89 o 
   6  11   3      190.75      216.23     17.21 o 
   7  11   3       22.41       79.89     21.04 o 
   8  11   3      895.96      851.87     31.33 o 
   9  11   3      314.43      308.85     21.63 o 
  10  11   3      626.92      633.35     37.68 o 
  11  11   3       64.38       59.17     19.45 o 
  12  11   3       38.64       85.83     28.90 o 
  13  11   3       77.18       49.02     26.36 o 
  14  11   3      128.84      120.77     27.67 o 
  15  11   3       45.45       36.81     25.78 o 
  16  11   3      124.99      100.19     49.30 o 
   1  12   3      720.08      620.64     22.69 o 
   2  12   3      204.53      188.56     11.19 o 
   3  12   3      282.28      268.31     16.76 o 
   4  12   3       83.10      100.17     13.53 o 
   5  12   3      250.27      238.10     18.01 o 
   6  12   3      149.83      149.51     16.00 o 
   7  12   3       96.34       78.38     17.96 o 
   8  12   3      761.44      755.63     29.69 o 
   9  12   3      194.49      217.28     19.23 o 
  10  12   3      157.38      157.36     21.02 o 
  11  12   3      304.72      303.64     26.42 o 
  12  12   3      101.36       70.33     23.62 o 
  13  12   3       52.70       51.01     23.67 o 
  14  12   3       11.88        4.87     26.95 o 
  15  12   3       51.67       82.17     32.05 o 
  16  12   3      132.96      142.92     36.55 o 
   0  13   3      779.66      705.92     34.89 o 
   1  13   3     1106.15     1065.52     39.91 o 
   2  13   3      576.11      594.95     22.36 o 
   3  13   3      104.75      124.95     21.16 o 
   4  13   3       67.76      102.26     13.82 o 
   5  13   3     1932.88     1712.14     47.72 o 
   6  13   3      122.06      133.25     16.86 o 
   7  13   3      256.37      220.11     18.09 o 
   8  13   3       30.45       76.32     15.60 o 
   9  13   3      606.33      560.12     27.01 o 
  10  13   3       57.35       36.65     17.98 o 
  11  13   3      481.93      494.66     31.14 o 
  12  13   3       79.15      103.64     24.72 o 
  13  13   3       87.13       24.55     31.49 o 
  14  13   3       25.85       40.59     28.03 o 
  15  13   3      107.16      104.69     33.61 o 
  16  13   3      106.03       71.12     33.53 o 
   1  14   3     1492.07     1411.81     37.18 o 
   2  14   3      309.76      302.04     16.84 o 
   3  14   3      169.11      166.53     26.37 o 
   4  14   3      248.61      211.90     21.56 o 
   5  14   3      403.82      484.72     28.50 o 
   6  14   3      205.46      170.37     19.28 o 
   7  14   3       61.33       72.07     15.95 o 
   8  14   3       97.93       60.33     20.27 o 
   9  14   3      174.35      163.16     21.19 o 
  10  14   3      232.76      265.47     29.06 o 
  11  14   3      370.21      366.25     35.50 o 
  12  14   3        5.63       21.01     28.61 o 
  13  14   3      338.67      278.93     38.69 o 
  14  14   3      185.98      146.62     35.15 o 
  15  14   3       37.26       19.60     28.97 o 
  16  14   3        2.08       31.74     32.00 o 
   0  15   3       69.63       56.62     28.90 o 
   1  15   3      140.71      146.70     14.20 o 
   2  15   3      903.77      785.95     26.71 o 
   3  15   3      918.30      767.47     32.04 o 
   4  15   3      682.14      727.30     35.26 o 
   5  15   3     1857.77     1688.19     56.31 o 
   6  15   3      239.47      194.90     23.09 o 
   7  15   3      508.75      469.23     31.25 o 
   8  15   3      163.71      172.84     24.18 o 
   9  15   3      199.37      200.66     22.72 o 
  10  15   3       82.93      111.61     20.72 o 
  11  15   3      182.67      225.75     39.96 o 
  12  15   3      118.29       77.18     25.30 o 
  13  15   3      126.51      115.17     51.77 o 
  14  15   3        8.16       35.68     33.74 o 
  15  15   3      221.46      154.45     56.29 o 
  16  15   3       59.49       39.35     32.11 o 
   1  16   3     2989.90     2757.43     62.34 o 
   2  16   3      222.45      250.08     25.43 o 
   3  16   3     1529.53     1398.70     54.43 o 
   4  16   3      399.77      482.89     30.38 o 
   5  16   3      399.76      439.12     46.34 o 
   6  16   3      153.33      162.47     22.58 o 
   7  16   3      239.75      257.83     26.27 o 
   8  16   3       48.55       29.48     19.14 o 
   9  16   3       23.33       27.46     19.62 o 
  10  16   3       94.12       67.22     19.98 o 
  11  16   3      204.66      187.87     28.22 o 
  12  16   3      262.41      306.26     32.41 o 
  13  16   3      126.45       75.04     28.63 o 
  14  16   3       54.98       85.90     32.18 o 
  15  16   3       23.36       33.28     31.21 o 
   0  17   3      428.96      371.31     32.21 o 
   1  17   3     1235.70     1250.26     48.24 o 
   2  17   3      490.05      454.35     21.32 o 
   3  17   3      330.91      366.39     24.29 o 
   4  17   3      326.45      326.42     28.99 o 
   5  17   3       79.83       92.87     20.00 o 
   6  17   3       23.88       44.69     25.94 o 
   7  17   3      795.04      630.12     66.28 o 
   8  17   3       93.91      107.42     22.57 o 
   9  17   3        3.77      -19.77     18.10 o 
  10  17   3       38.73       19.38     20.47 o 
  11  17   3      234.31      193.66     33.13 o 
  12  17   3       29.08       37.39     22.82 o 
  13  17   3      209.85      173.55     32.66 o 
  14  17   3      116.73       75.51     32.20 o 
  15  17   3       34.06       18.41     28.81 o 
   1  18   3     2998.36     2642.75     61.20 o 
   2  18   3      631.65      633.35     42.72 o 
   3  18   3      393.54      385.46     27.65 o 
   4  18   3        7.64       33.77     17.58 o 
   5  18   3      903.67      761.63     53.59 o 
   6  18   3      855.96      772.60     61.20 o 
   7  18   3       14.72       32.51     19.23 o 
   8  18   3      217.80      192.09     25.93 o 
   9  18   3       14.88       11.32     20.39 o 
  10  18   3        4.36       14.11     20.63 o 
  11  18   3      293.43      282.54     37.26 o 
  12  18   3      131.23      143.86     32.84 o 
  13  18   3       10.86      -12.64     26.50 o 
  14  18   3       52.48       76.98     39.88 o 
  15  18   3        2.70       20.75     31.96 o 
   0  19   3     4486.44     3990.78    121.61 o 
   1  19   3      259.00      341.12     20.16 o 
   2  19   3      256.85      250.84     22.20 o 
   3  19   3      410.08      416.50     29.65 o 
   4  19   3     2447.53     2354.89     72.65 o 
   5  19   3        6.20       38.28     19.04 o 
   6  19   3       39.64       69.45     29.11 o 
   7  19   3      496.71      387.88     31.44 o 
   8  19   3      143.63       99.28     22.69 o 
   9  19   3       85.73       64.91     37.37 o 
  10  19   3      226.96      201.81     28.02 o 
  11  19   3      206.19      281.62     37.85 o 
  12  19   3      192.93      179.33     35.01 o 
  13  19   3      104.95      153.00     60.47 o 
  14  19   3      204.36      194.81     69.18 o 
  15  19   3       24.38      -27.34     39.66 o 
   1  20   3       99.27      116.65     15.51 o 
   2  20   3      753.40      786.15     47.94 o 
   3  20   3       49.40       41.63     22.32 o 
   4  20   3      158.88      172.13     27.72 o 
   5  20   3      244.19      269.93     28.09 o 
   6  20   3      140.07       80.28     21.84 o 
   7  20   3        3.43       15.01     23.89 o 
   8  20   3       57.99       58.19     22.75 o 
   9  20   3      257.58      279.49     30.32 o 
  10  20   3       56.51       65.34     24.24 o 
  11  20   3       79.12       77.55     29.19 o 
  12  20   3      311.47      383.09     46.79 o 
  13  20   3       55.78       52.40     32.48 o 
  14  20   3        3.34       -9.65     55.27 o 
   0  21   3      699.75      623.11     64.54 o 
   1  21   3      122.51      102.27     22.28 o 
   2  21   3      659.20      607.38     31.23 o 
   3  21   3      416.80      374.04     37.09 o 
   4  21   3      260.27      229.21     25.98 o 
   5  21   3       24.92       50.06     23.64 o 
   6  21   3       49.11       42.84     20.43 o 
   7  21   3      314.18      324.94     60.13 o 
   8  21   3       72.12       42.79     21.87 o 
   9  21   3      289.63      274.80     31.01 o 
  10  21   3      368.88      357.30     33.94 o 
  11  21   3      157.86      152.91     34.49 o 
  12  21   3      233.78      203.81     37.22 o 
  13  21   3       90.93       98.43     32.90 o 
  14  21   3        8.98      -28.70     37.13 o 
   1  22   3       66.60       58.16     17.09 o 
   2  22   3      140.48      153.31     20.58 o 
   3  22   3      270.21      270.77     26.98 o 
   4  22   3      108.12       81.78     21.53 o 
   5  22   3       90.51       77.52     30.27 o 
   6  22   3      294.27      297.36     29.29 o 
   7  22   3       57.18       50.06     22.55 o 
   8  22   3       50.65       60.79     23.90 o 
   9  22   3       10.99       48.21     31.57 o 
  10  22   3        4.50        6.40     22.68 o 
  11  22   3       47.14       57.94     26.03 o 
  12  22   3      130.35      118.17     34.12 o 
  13  22   3      123.77      134.96     35.37 o 
  14  22   3       15.31       -1.51     40.06 o 
   0  23   3       74.43       62.70     30.27 o 
   1  23   3      220.63      220.88     22.59 o 
   2  23   3      604.31      625.75     32.53 o 
   3  23   3       44.97       59.28     19.56 o 
   4  23   3       35.47       51.95     20.76 o 
   5  23   3       70.27       90.32     22.57 o 
   6  23   3      251.37      288.91     37.35 o 
   7  23   3      125.84       96.61     23.85 o 
   8  23   3       25.09       20.21     22.17 o 
   9  23   3       80.05       46.36     24.47 o 
  10  23   3       67.72       64.03     24.77 o 
  11  23   3       50.23       61.38     27.30 o 
  12  23   3       33.94       51.76     31.10 o 
  13  23   3       56.47       73.25     44.61 o 
   1  24   3      258.40      295.20     25.08 o 
   2  24   3       66.54       73.02     18.84 o 
   3  24   3      214.62      213.59     25.54 o 
   4  24   3      182.11      152.49     25.20 o 
   5  24   3      208.88      186.26     27.03 o 
   6  24   3       16.41       29.41     21.89 o 
   7  24   3      246.63      217.50     28.53 o 
   8  24   3      119.12      111.25     26.38 o 
   9  24   3       33.36       21.89     28.24 o 
  10  24   3       64.09       75.87     26.64 o 
  11  24   3       47.25       33.89     26.38 o 
  12  24   3       20.97       36.59     31.67 o 
  13  24   3      152.31      154.64     50.74 o 
   0  25   3      172.82      179.52     37.43 o 
   1  25   3      150.20      164.39     21.70 o 
   2  25   3       67.04       19.37     21.18 o 
   3  25   3       27.74        1.30     18.67 o 
   4  25   3       84.35       45.35     21.42 o 
   5  25   3       99.71      113.63     24.90 o 
   6  25   3        0.96       37.19     22.35 o 
   7  25   3       12.84       49.83     23.28 o 
   8  25   3       87.89      111.27     26.12 o 
   9  25   3      120.28      110.05     28.16 o 
  10  25   3      158.28      118.04     29.39 o 
  11  25   3       64.38       20.50     25.66 o 
  12  25   3       13.78       -4.62     30.45 o 
  13  25   3       29.81       27.89     43.21 o 
   1  26   3      131.37      163.04     26.97 o 
   2  26   3      127.02      116.76     21.98 o 
   3  26   3       44.38       31.33     34.49 o 
   4  26   3      139.00      112.75     24.44 o 
   5  26   3       64.40       68.51     23.73 o 
   6  26   3      242.31      238.11     30.44 o 
   7  26   3       32.91       64.03     24.16 o 
   8  26   3      234.30      212.61     42.04 o 
   9  26   3       83.97       25.86     27.01 o 
  10  26   3       49.21       48.25     26.78 o 
  11  26   3       27.53       16.08     26.91 o 
  12  26   3       16.90       -7.32     31.73 o 
   0  27   3       50.96       75.12     34.98 o 
   1  27   3       23.12      -14.53     21.06 o 
   2  27   3      105.28      112.18     21.57 o 
   3  27   3      106.18      106.72     24.36 o 
   4  27   3      255.52      256.79     31.39 o 
   5  27   3      149.69       80.59     25.31 o 
   6  27   3       15.20       -7.38     22.87 o 
   7  27   3       31.37       17.57     23.22 o 
   8  27   3       42.97       85.53     26.85 o 
   9  27   3       65.48        4.87     25.85 o 
  10  27   3       27.99       51.29     27.69 o 
  11  27   3       53.42       91.68     30.14 o 
  12  27   3      115.75       38.43     33.78 o 
   1  28   3       71.77       58.70     24.65 o 
   2  28   3      158.40      146.32     27.88 o 
   3  28   3      102.74      138.54     35.94 o 
   4  28   3       23.11       31.85     25.15 o 
   5  28   3       45.04       60.13     24.92 o 
   6  28   3      219.00      205.56     46.60 o 
   7  28   3      228.49      255.54     33.43 o 
   8  28   3       65.36       54.23     25.82 o 
   9  28   3        4.76      -33.36     24.33 o 
  10  28   3       51.46       56.39     28.11 o 
  11  28   3       70.68       62.91     29.39 o 
   0  29   3      221.31      275.05     46.59 o 
   1  29   3       31.59       -3.54     23.26 o 
   2  29   3      319.82      290.31     33.34 o 
   3  29   3        0.75       23.03     22.20 o 
   4  29   3      510.83      482.23     37.47 o 
   5  29   3       47.71        6.64     23.61 o 
   6  29   3      354.10      342.96     35.32 o 
   7  29   3        9.20       54.51     26.42 o 
   8  29   3       22.07       49.58     27.76 o 
   9  29   3        0.67       45.32     27.14 o 
  10  29   3       32.01       11.23     27.43 o 
  11  29   3       28.79       38.50     30.04 o 
   1  30   3       12.89      -10.19     37.53 o 
   2  30   3       40.26       93.63     31.13 o 
   3  30   3       52.10      104.16     40.03 o 
   4  30   3       27.00       13.30     23.30 o 
   5  30   3       34.36       12.15     24.17 o 
   6  30   3        8.34       22.89     24.74 o 
   7  30   3       10.40       -7.30     28.73 o 
   8  30   3      239.73      224.44     33.07 o 
   9  30   3       31.50       51.72     28.60 o 
  10  30   3       15.71       20.77     29.78 o 
   0  31   3       64.04      102.79     47.07 o 
   1  31   3       71.75       55.84     26.38 o 
   2  31   3      153.26      183.61     36.47 o 
   3  31   3        7.75      -18.75     39.14 o 
   4  31   3       64.24       48.24     24.70 o 
   5  31   3       62.42       12.00     24.67 o 
   6  31   3      128.65       90.31     28.91 o 
   7  31   3       11.83       -2.74     24.60 o 
   8  31   3        8.35       10.17     28.70 o 
   9  31   3       34.18      -25.31     26.64 o 
   1  32   3       10.45        0.23     24.64 o 
   2  32   3       83.18       46.59     30.78 o 
   3  32   3       60.37       48.59     40.24 o 
   4  32   3        1.10      -28.70     27.41 o 
   5  32   3       53.51       41.36     26.08 o 
   6  32   3       36.96        3.96     32.51 o 
   7  32   3      135.38      147.25     31.93 o 
   8  32   3      208.83      270.33     37.36 o 
   9  32   3       25.50       49.87     30.27 o 
   0  33   3       38.59      -17.92     39.26 o 
   1  33   3       56.43       46.08     28.18 o 
   2  33   3        5.46      -16.60     29.72 o 
   3  33   3       38.98       71.25     32.89 o 
   4  33   3       31.59       36.34     32.01 o 
   5  33   3       39.59        6.44     25.66 o 
   6  33   3       26.01       22.14     27.05 o 
   7  33   3       13.94       73.49     30.70 o 
   8  33   3        2.40       -7.01     27.63 o 
   1  34   3       12.89       -7.60     27.34 o 
   2  34   3       23.58      -16.18     29.36 o 
   3  34   3      162.41      153.92     39.35 o 
   4  34   3       33.84       -9.70     30.62 o 
   5  34   3        5.17        2.90     32.52 o 
   6  34   3       13.12       34.00     28.09 o 
   7  34   3      132.62       99.35     32.00 o 
   0  35   3      125.39      226.47     49.56 o 
   1  35   3       52.25       80.11     62.56 o 
   2  35   3       87.96       97.83     37.37 o 
   3  35   3       69.99      123.18     38.28 o 
   4  35   3       17.82       56.53     35.62 o 
   5  35   3       21.59       -6.77     32.90 o 
   6  35   3       12.12       -4.14     34.58 o 
   1  36   3       69.79       95.02     37.42 o 
   2  36   3       63.67      103.72     36.99 o 
   3  36   3      114.81      139.24     39.90 o 
   4  36   3        6.53       79.63     36.63 o 
   0  37   3      232.68      268.40     83.18 o 
   1  37   3       54.73       75.80     36.85 o 
   2  37   3       96.17      172.28     41.48 o 
   3  37   3       13.11       14.02     37.73 o 
   0   0   4       56.65       69.22     22.16 o 
   2   0   4     1320.30     1293.68     72.40 o 
   4   0   4      191.50      155.04     21.78 o 
   6   0   4      845.07      786.97     39.63 o 
   8   0   4       59.65      304.79     46.32 o 
  10   0   4       27.49       32.34     28.90 o 
  12   0   4      633.99      693.67     61.57 o 
  14   0   4      414.41      396.37     54.24 o 
  16   0   4      238.28      172.87     49.60 o 
   1   1   4      249.31      256.36     14.34 o 
   2   1   4      618.83      667.08     25.07 o 
   3   1   4     1077.80      894.91     31.69 o 
   4   1   4      114.09      136.12     16.45 o 
   5   1   4      192.47      188.13     18.63 o 
   6   1   4      256.36      349.09     38.58 o 
   7   1   4      102.77      111.13     29.86 o 
   8   1   4     1699.94     1500.17     60.37 o 
   9   1   4       93.67       78.82     21.83 o 
  10   1   4       73.46       56.80     21.38 o 
  11   1   4      323.19      327.21     31.98 o 
  12   1   4      147.50      217.91     29.44 o 
  13   1   4       29.97       35.61     23.25 o 
  14   1   4       36.41      127.26     29.94 o 
  15   1   4       41.52       57.93     28.67 o 
  16   1   4      142.93      140.53     44.25 o 
   0   2   4      100.39       67.58     14.66 o 
   1   2   4      173.58      182.27     13.79 o 
   2   2   4      445.33      489.81     21.85 o 
   3   2   4      256.86      330.47     34.52 o 
   4   2   4      478.55      474.35     22.71 o 
   5   2   4       30.60       35.68     15.88 o 
   6   2   4       49.12       61.81     15.56 o 
   7   2   4       47.57       49.43     19.26 o 
   8   2   4      168.22      314.04     38.36 o 
   9   2   4      165.12      153.00     25.48 o 
  10   2   4       26.32       14.92     19.80 o 
  11   2   4      394.97      408.72     34.35 o 
  12   2   4      334.24      346.84     33.94 o 
  13   2   4      209.85      148.61     39.79 o 
  14   2   4      216.83      286.19     40.68 o 
  15   2   4       48.40       50.68     28.03 o 
  16   2   4       21.75       -9.50     27.79 o 
   1   3   4      362.73      388.76     23.75 o 
   2   3   4      411.47      445.15     20.98 o 
   3   3   4      710.25      761.25     29.43 o 
   4   3   4      448.35      544.01     25.65 o 
   5   3   4      209.59      180.85     17.28 o 
   6   3   4      224.20      252.23     20.64 o 
   7   3   4      177.35      192.34     23.96 o 
   8   3   4      764.88      751.64     39.74 o 
   9   3   4      499.11      515.70     56.85 o 
  10   3   4       55.37       68.04     22.43 o 
  11   3   4      256.76      300.89     32.69 o 
  12   3   4      140.44      192.82     29.11 o 
  13   3   4      106.99       95.75     27.29 o 
  14   3   4       31.53       49.46     26.26 o 
  15   3   4       35.68        2.57     26.28 o 
  16   3   4        9.22       43.17     29.36 o 
   0   4   4     1199.79     1108.11     38.71 o 
   1   4   4     1760.91     1520.03     44.79 o 
   2   4   4     1729.31     1487.37     36.57 o 
   3   4   4       50.09      116.26     24.62 o 
   4   4   4     1488.48     1335.46     47.72 o 
   5   4   4      181.70      227.46     21.96 o 
   6   4   4      298.23      239.98     19.58 o 
   7   4   4       36.15       91.00     27.49 o 
   8   4   4      121.30      192.00     40.45 o 
   9   4   4      591.02      645.24     38.15 o 
  10   4   4       42.48       35.79     20.82 o 
  11   4   4       70.95       68.98     23.04 o 
  12   4   4      233.79      206.28     29.84 o 
  13   4   4       76.36       49.89     25.18 o 
  14   4   4       52.34       69.92     27.35 o 
  15   4   4       35.03       60.74     28.41 o 
  16   4   4       20.63       30.05     28.84 o 
   1   5   4      506.11      589.09     58.75 o 
   2   5   4       53.86      270.78     54.80 o 
   3   5   4      222.00      254.24     17.58 o 
   4   5   4      183.65      349.59     34.14 o 
   5   5   4       58.81       93.31     15.01 o 
   6   5   4       99.38      134.83     16.73 o 
   7   5   4     1136.62      950.77     33.61 o 
   8   5   4        3.48       36.68     21.40 o 
   9   5   4       11.59      165.55     24.41 o 
  10   5   4       74.92       90.13     23.00 o 
  11   5   4       28.19       35.94     21.22 o 
  12   5   4       77.77       90.04     25.60 o 
  13   5   4      227.75      173.64     29.68 o 
  14   5   4       48.03        1.34     37.91 o 
  15   5   4      129.54      104.00     33.95 o 
  16   5   4       35.62       38.01     29.00 o 
   0   6   4      279.65      273.40     20.14 o 
   1   6   4      468.11      447.85     18.78 o 
   2   6   4      274.00      269.63     17.61 o 
   3   6   4      316.97      301.81     18.86 o 
   4   6   4      215.41      213.53     23.15 o 
   5   6   4      286.08      286.67     21.71 o 
   6   6   4       49.62       36.11     17.17 o 
   7   6   4       24.48      166.78     23.97 o 
   8   6   4      645.61      548.30     34.64 o 
   9   6   4     1381.18     1212.27     67.89 o 
  10   6   4       13.36       35.00     21.10 o 
  11   6   4       93.38      145.63     27.15 o 
  12   6   4      278.35      268.19     32.16 o 
  13   6   4       37.87       72.78     25.83 o 
  14   6   4      106.41       79.17     27.58 o 
  15   6   4       79.19       40.86     28.48 o 
   1   7   4        1.99       27.41     15.65 o 
   2   7   4       25.81       48.08     12.48 o 
   3   7   4      507.90      503.77     30.07 o 
   4   7   4      506.78      449.12     22.71 o 
   5   7   4      128.47      148.29     20.41 o 
   6   7   4      248.36      230.06     18.93 o 
   7   7   4      197.38      200.30     18.92 o 
   8   7   4       88.25      115.60     19.50 o 
   9   7   4      172.20      275.54     52.85 o 
  10   7   4      292.26      294.56     30.24 o 
  11   7   4       37.57       50.26     23.10 o 
  12   7   4      634.63      641.40     42.46 o 
  13   7   4       38.77       54.66     25.43 o 
  14   7   4       98.86      174.26     31.57 o 
  15   7   4      112.20      115.27     30.24 o 
   0   8   4       61.29       28.12     31.74 o 
   1   8   4      101.79      128.15     16.50 o 
   2   8   4       29.76        8.77     11.58 o 
   3   8   4       86.17       99.37     16.10 o 
   4   8   4     1293.22     1073.75     34.00 o 
   5   8   4      235.20      231.71     20.33 o 
   6   8   4      216.26      216.09     21.18 o 
   7   8   4      276.96      263.85     20.33 o 
   8   8   4      157.89      178.99     21.79 o 
   9   8   4      481.59      550.66     31.73 o 
  10   8   4      141.89      152.88     25.30 o 
  11   8   4       34.21       41.49     22.54 o 
  12   8   4      180.75      225.01     35.45 o 
  13   8   4       40.36       24.77     24.22 o 
  14   8   4       14.36       42.21     30.66 o 
  15   8   4        1.97       48.18     32.78 o 
   1   9   4     1421.28     1295.12     32.81 o 
   2   9   4      224.76      180.16     17.41 o 
   3   9   4     1090.45     1051.63     39.49 o 
   4   9   4      261.40      333.77     32.83 o 
   5   9   4      755.83      748.69     29.18 o 
   6   9   4      746.91      681.60     28.83 o 
   7   9   4       30.06       47.31     15.04 o 
   8   9   4      119.32       98.53     21.87 o 
   9   9   4       69.85      140.52     21.01 o 
  10   9   4       12.51      -11.19     20.49 o 
  11   9   4       26.26       20.26     21.34 o 
  12   9   4      299.69      328.01     40.73 o 
  13   9   4       67.39       37.16     41.72 o 
  14   9   4       91.63       73.14     47.11 o 
  15   9   4       20.96       49.82     30.70 o 
   0  10   4     3497.65     2875.84     97.38 o 
   1  10   4       33.10       59.41     14.01 o 
   2  10   4       78.75       75.72     15.50 o 
   3  10   4      501.95      559.72     40.78 o 
   4  10   4        8.15       22.79     18.69 o 
   5  10   4      359.17      440.64     36.90 o 
   6  10   4      668.42      664.97     28.38 o 
   7  10   4      215.49      207.28     19.28 o 
   8  10   4      235.18      192.33     19.45 o 
   9  10   4      154.76      183.83     28.14 o 
  10  10   4      146.50      162.90     26.91 o 
  11  10   4       41.50       20.72     25.60 o 
  12  10   4       52.83       53.50     28.33 o 
  13  10   4       49.78       93.70     32.55 o 
  14  10   4      281.30      274.02     41.01 o 
  15  10   4      103.64       98.35     35.41 o 
   1  11   4      273.40      286.75     19.83 o 
   2  11   4      518.60      443.92     21.58 o 
   3  11   4      292.85      319.88     25.67 o 
   4  11   4      123.36      109.78     33.66 o 
   5  11   4       95.98      125.86     20.90 o 
   6  11   4      276.72      317.45     24.52 o 
   7  11   4        5.30       20.51     17.74 o 
   8  11   4      104.64       92.49     19.11 o 
   9  11   4       48.27       64.75     30.06 o 
  10  11   4        6.42       -0.53     20.79 o 
  11  11   4      186.25      127.74     31.35 o 
  12  11   4        6.02       16.51     26.32 o 
  13  11   4       18.38        5.82     27.87 o 
  14  11   4       41.58       72.43     32.51 o 
  15  11   4       30.59       34.36     32.79 o 
   0  12   4     4039.44     3342.09    104.96 o 
   1  12   4      831.63      781.07     32.23 o 
   2  12   4      994.12      844.81     46.64 o 
   3  12   4      261.85      199.99     22.47 o 
   4  12   4      128.29      129.60     25.27 o 
   5  12   4      521.64      441.35     30.41 o 
   6  12   4       40.14       90.03     21.02 o 
   7  12   4      309.89      261.62     24.00 o 
   8  12   4      149.34      154.50     21.49 o 
   9  12   4       77.02       45.18     21.49 o 
  10  12   4       49.73       18.78     21.36 o 
  11  12   4      221.73      236.27     30.64 o 
  12  12   4       14.83       35.79     28.74 o 
  13  12   4      200.78      242.26     38.71 o 
  14  12   4       97.96       89.99     33.96 o 
  15  12   4       98.23       13.75     32.66 o 
   1  13   4      408.41      363.26     29.07 o 
   2  13   4      447.10      468.66     31.67 o 
   3  13   4      423.31      445.59     31.83 o 
   4  13   4      271.18      267.04     25.86 o 
   5  13   4      179.10      182.62     23.40 o 
   6  13   4      107.87       94.19     22.23 o 
   7  13   4      150.98      156.31     29.28 o 
   8  13   4       37.54       70.13     20.78 o 
   9  13   4      108.03       69.37     23.28 o 
  10  13   4       59.38       61.17     29.35 o 
  11  13   4      670.81      644.06     42.72 o 
  12  13   4      142.14      106.15     32.21 o 
  13  13   4       90.62      134.71     33.98 o 
  14  13   4       87.35      133.45     43.16 o 
  15  13   4      116.31      143.86     37.74 o 
   0  14   4     1163.71     1041.42     47.46 o 
   1  14   4        0.18       44.54     16.49 o 
   2  14   4      303.98      354.13     24.54 o 
   3  14   4      226.55      210.42     26.43 o 
   4  14   4       33.71       38.71     18.25 o 
   5  14   4      807.09      712.12     38.10 o 
   6  14   4      185.72      167.82     24.39 o 
   7  14   4      120.78       72.43     23.70 o 
   8  14   4       19.90       17.62     20.08 o 
   9  14   4       19.89        9.53     20.17 o 
  10  14   4       98.00      102.06     25.17 o 
  11  14   4      364.80      427.89     37.22 o 
  12  14   4       47.80       34.22     25.32 o 
  13  14   4       91.59       92.16     32.52 o 
  14  14   4       18.57      -10.31     30.01 o 
   1  15   4      551.19      525.22     45.39 o 
   2  15   4       96.98      115.29     22.24 o 
   3  15   4       60.57       90.29     26.70 o 
   4  15   4       49.43       12.61     19.27 o 
   5  15   4      153.75      222.69     25.63 o 
   6  15   4       88.71       86.22     30.88 o 
   7  15   4       58.84       63.75     21.35 o 
   8  15   4       58.31       14.02     20.63 o 
   9  15   4       45.60       26.17     25.71 o 
  10  15   4        8.26       35.78     46.17 o 
  11  15   4      453.43      442.87     43.47 o 
  12  15   4       81.02       94.53     27.53 o 
  13  15   4       40.35       38.69     40.27 o 
  14  15   4        3.72       12.32     31.76 o 
   0  16   4      650.96      599.40     50.96 o 
   1  16   4        1.09       -3.62     14.37 o 
   2  16   4      812.34      768.41     36.77 o 
   3  16   4      118.51      125.18     21.71 o 
   4  16   4      119.40      112.36     22.61 o 
   5  16   4      323.40      341.01     29.35 o 
   6  16   4      111.47      107.36     22.50 o 
   7  16   4       23.92       26.91     19.94 o 
   8  16   4        0.73        2.00     19.29 o 
   9  16   4       13.65      -14.66     23.71 o 
  10  16   4       11.60       -2.37     35.16 o 
  11  16   4       36.44       49.18     28.97 o 
  12  16   4       69.65      113.61     38.32 o 
  13  16   4       74.80       51.34     32.47 o 
  14  16   4       32.15        4.29     31.33 o 
   1  17   4      667.53      635.05     31.74 o 
   2  17   4       74.70       80.93     31.05 o 
   3  17   4      174.45      173.60     23.33 o 
   4  17   4       96.11      131.62     25.95 o 
   5  17   4      196.63      196.98     25.47 o 
   6  17   4      249.37      259.46     27.74 o 
   7  17   4      675.91      620.41     38.50 o 
   8  17   4      249.64      255.29     62.12 o 
   9  17   4       50.69       43.41     22.76 o 
  10  17   4       43.47       11.17     25.77 o 
  11  17   4       92.46       83.27     31.21 o 
  12  17   4       58.64       44.73     32.08 o 
  13  17   4       13.85       21.83     29.46 o 
  14  17   4       15.14       40.72     42.07 o 
   0  18   4      257.44      279.06     50.38 o 
   1  18   4      159.45      165.91     23.28 o 
   2  18   4       72.06       70.32     17.62 o 
   3  18   4      342.38      311.84     27.85 o 
   4  18   4       73.33       55.54     22.45 o 
   5  18   4      398.46      288.59     28.69 o 
   6  18   4        6.11       33.66     21.00 o 
   7  18   4       18.59       36.46     20.67 o 
   8  18   4      193.19      247.10     29.35 o 
   9  18   4        9.14      -13.78     20.12 o 
  10  18   4      164.84       85.97     33.31 o 
  11  18   4       71.37       66.70     30.39 o 
  12  18   4       68.20       55.64     29.53 o 
  13  18   4       20.78       -0.83     29.99 o 
   1  19   4       81.27       43.74     21.43 o 
   2  19   4        2.32        1.06     15.44 o 
   3  19   4       23.43       15.37     18.19 o 
   4  19   4      143.05      102.14     27.10 o 
   5  19   4        1.72        8.22     18.83 o 
   6  19   4      401.69      386.39     32.64 o 
   7  19   4       30.69       33.77     22.11 o 
   8  19   4       79.92      113.70     26.01 o 
   9  19   4       52.42       41.36     22.96 o 
  10  19   4      178.67      297.93     80.30 o 
  11  19   4      115.40       84.29     34.07 o 
  12  19   4      102.96       84.65     43.79 o 
  13  19   4      118.63       77.73     33.67 o 
   0  20   4       24.43       20.07     29.41 o 
   1  20   4      116.68      104.47     23.48 o 
   2  20   4       22.17       38.53     16.81 o 
   3  20   4       55.82       68.06     20.25 o 
   4  20   4       57.64       72.09     21.98 o 
   5  20   4      375.10      381.75     32.43 o 
   6  20   4      128.38      126.58     25.35 o 
   7  20   4      101.73      112.45     25.47 o 
   8  20   4       49.18       38.54     23.24 o 
   9  20   4      159.63      184.11     30.86 o 
  10  20   4      210.72      146.64     34.53 o 
  11  20   4      116.29       98.06     32.61 o 
  12  20   4        8.06      -20.07     27.72 o 
  13  20   4        2.56      -14.82     43.30 o 
   1  21   4       98.34       92.19     24.12 o 
   2  21   4      219.74      265.13     30.32 o 
   3  21   4       67.85       69.69     28.11 o 
   4  21   4      116.97       95.95     22.97 o 
   5  21   4        4.05       15.00     20.62 o 
   6  21   4      133.72      164.29     27.06 o 
   7  21   4      121.64      119.62     26.59 o 
   8  21   4       64.36       86.31     25.35 o 
   9  21   4      173.20      166.73     29.29 o 
  10  21   4        9.65       58.59     30.05 o 
  11  21   4       57.41       62.81     32.09 o 
  12  21   4       87.64       -5.83     29.38 o 
   0  22   4      733.69      693.70     59.56 o 
   1  22   4       12.76       14.69     22.18 o 
   2  22   4      454.55      379.41     33.72 o 
   3  22   4      155.11      161.53     26.37 o 
   4  22   4       92.53       76.58     22.86 o 
   5  22   4       31.57       70.90     23.54 o 
   6  22   4      313.13      352.63     44.11 o 
   7  22   4       58.37       10.07     22.87 o 
   8  22   4       50.74       65.53     26.77 o 
   9  22   4      155.80       95.95     26.85 o 
  10  22   4       28.76       23.04     38.51 o 
  11  22   4        1.82       -0.17     28.74 o 
  12  22   4       23.67       35.69     30.83 o 
   1  23   4       34.38       31.14     23.08 o 
   2  23   4       41.61       34.00     22.53 o 
   3  23   4      533.92      600.79     38.19 o 
   4  23   4       21.48       21.79     20.73 o 
   5  23   4      167.91      154.22     27.18 o 
   6  23   4      137.00      156.03     28.07 o 
   7  23   4        2.91       26.28     23.67 o 
   8  23   4       32.16       25.63     24.12 o 
   9  23   4       15.08      -16.94     23.17 o 
  10  23   4       27.52       55.91     31.66 o 
  11  23   4       45.63       33.95     31.30 o 
  12  23   4       16.19        4.34     31.15 o 
   0  24   4      802.52      854.90     67.44 o 
   1  24   4      225.15      229.26     31.04 o 
   2  24   4       80.38       27.73     24.02 o 
   3  24   4      154.90      173.34     37.94 o 
   4  24   4       40.46       28.69     52.81 o 
   5  24   4      217.54      271.16     31.32 o 
   6  24   4       40.09       60.52     24.59 o 
   7  24   4       11.06      -13.26     22.99 o 
   8  24   4        8.73       -6.24     23.67 o 
   9  24   4       35.61       46.72     32.53 o 
  10  24   4       29.92       -8.77     28.64 o 
  11  24   4       16.76       29.32     31.92 o 
   1  25   4       20.48       -0.38     22.87 o 
   2  25   4       15.81       14.92     23.99 o 
   3  25   4      391.90      367.11     40.94 o 
   4  25   4       20.71       31.97     22.73 o 
   5  25   4      371.11      337.36     41.63 o 
   6  25   4      135.05      131.35     28.01 o 
   7  25   4      115.90      118.73     28.80 o 
   8  25   4       77.09      100.50     28.59 o 
   9  25   4       61.09       56.58     27.44 o 
  10  25   4       50.29       46.25     32.80 o 
  11  25   4       20.52       36.48     34.02 o 
   0  26   4       60.90       21.07     34.41 o 
   1  26   4       33.89        8.68     23.60 o 
   2  26   4      133.57      120.02     31.69 o 
   3  26   4      133.59      144.93     33.87 o 
   4  26   4       86.11       77.24     31.09 o 
   5  26   4       32.30       12.26     22.68 o 
   6  26   4       76.43      118.06     28.00 o 
   7  26   4       57.56       59.30     27.15 o 
   8  26   4      114.21      131.39     30.40 o 
   9  26   4      106.29      140.26     31.73 o 
  10  26   4       62.75       51.84     34.02 o 
   1  27   4       75.20       59.56     27.21 o 
   2  27   4       46.35       86.88     27.48 o 
   3  27   4       54.69       58.46     30.67 o 
   4  27   4        2.95        1.13     27.25 o 
   5  27   4       36.27       22.50     23.79 o 
   6  27   4       40.48       54.84     25.82 o 
   7  27   4       81.12       71.18     28.02 o 
   8  27   4      250.52      273.64     35.90 o 
   9  27   4       25.67       28.18     28.08 o 
  10  27   4      109.74       30.36     33.97 o 
   0  28   4       26.99        3.72     35.68 o 
   1  28   4       28.75       40.00     26.51 o 
   2  28   4      166.83      194.16     32.19 o 
   3  28   4      121.04       98.57     40.73 o 
   4  28   4       26.24        2.11     32.51 o 
   5  28   4       55.60       66.01     31.27 o 
   6  28   4       20.36       17.66     25.51 o 
   7  28   4       22.07       43.55     27.34 o 
   8  28   4       30.65       40.48     28.53 o 
   9  28   4       86.38      114.30     32.85 o 
   1  29   4       19.48       47.35     27.21 o 
   2  29   4      165.39      126.53     37.64 o 
   3  29   4        4.08       20.63     30.12 o 
   4  29   4       58.76       84.38     33.78 o 
   5  29   4       39.01       72.68     33.82 o 
   6  29   4        2.70       -1.19     30.84 o 
   7  29   4       41.48       10.71     25.84 o 
   8  29   4        1.61       14.71     28.49 o 
   9  29   4        7.21       36.33     30.23 o 
   0  30   4       12.80       -0.15     37.78 o 
   1  30   4        9.18       -7.13     26.07 o 
   2  30   4      225.03      153.31     37.98 o 
   3  30   4        8.31      -30.58     29.15 o 
   4  30   4      216.47      230.28     40.36 o 
   5  30   4       11.48      -23.65     35.96 o 
   6  30   4        8.44       -9.46     30.40 o 
   7  30   4       20.05       12.28     26.53 o 
   8  30   4       17.70       37.40     28.64 o 
   1  31   4       54.11      -18.31     35.77 o 
   2  31   4       60.84       71.86     34.94 o 
   3  31   4       51.11       67.78     34.05 o 
   4  31   4       13.94       31.36     31.93 o 
   5  31   4        6.42       18.05     32.52 o 
   6  31   4        1.07       -0.18     32.68 o 
   7  31   4       12.61       35.62     40.16 o 
   0  32   4       50.76       25.89     42.77 o 
   1  32   4       53.97       47.93     36.44 o 
   2  32   4      108.23      139.46     37.05 o 
   3  32   4       35.89       38.93     44.57 o 
   4  32   4       23.54        5.35     32.99 o 
   5  32   4       45.28        7.93     33.32 o 
   6  32   4        9.17       19.32     35.17 o 
   1  33   4       17.07       65.24     31.36 o 
   2  33   4       37.36       42.22     32.64 o 
   3  33   4        7.18        0.86     33.88 o 
   4  33   4        2.69       12.81     40.11 o 
   5  33   4       40.18       40.29     36.79 o 
   0  34   4       12.08       14.20     43.75 o 
   1  34   4       26.31       24.07     31.02 o 
   2  34   4       12.40      -22.57     32.69 o 
   3  34   4        3.62       -5.81     34.50 o 
   2   0   5      108.71      113.09     27.90 o 
   4   0   5      148.04      191.71     60.12 o 
   6   0   5      155.99      244.60     74.04 o 
   8   0   5      156.79      223.43     81.39 o 
  10   0   5      196.56      189.88     41.59 o 
  12   0   5      288.10      309.98     96.83 o 
  14   0   5       47.59       60.28     49.26 o 
   0   1   5      175.68      138.01     28.66 o 
   1   1   5      201.14      212.83     24.09 o 
   2   1   5      345.31      322.50     22.96 o 
   3   1   5      182.10      189.97     19.87 o 
   4   1   5      327.47      390.23     25.58 o 
   5   1   5      160.05      166.35     34.26 o 
   6   1   5       59.02       69.96     20.89 o 
   7   1   5        7.42       20.09     25.67 o 
   8   1   5      229.22      255.49     29.34 o 
   9   1   5        5.64        0.37     23.02 o 
  10   1   5       32.70       71.03     24.54 o 
  11   1   5       18.78       35.25     24.86 o 
  12   1   5      275.77      308.09     36.36 o 
  13   1   5        5.80       -5.31     25.51 o 
  14   1   5      149.19      153.17     33.40 o 
   1   2   5      407.32      432.66     23.52 o 
   2   2   5      337.99      349.04     26.32 o 
   3   2   5      458.56      444.62     29.90 o 
   4   2   5      118.18      164.69     19.70 o 
   5   2   5      213.48      216.32     21.81 o 
   6   2   5       89.14       93.14     22.22 o 
   7   2   5      244.74      227.28     39.38 o 
   8   2   5      247.44      328.11     30.99 o 
   9   2   5       30.10       41.64     22.74 o 
  10   2   5       58.22       29.53     23.29 o 
  11   2   5       48.62       26.65     24.12 o 
  12   2   5       62.02       65.76     26.99 o 
  13   2   5      128.08      120.28     34.33 o 
  14   2   5       13.17       -7.54     26.79 o 
   0   3   5      588.08      624.39     44.11 o 
   1   3   5      103.20      103.56     15.67 o 
   2   3   5      461.67      486.65     26.97 o 
   3   3   5      415.62      406.41     27.10 o 
   4   3   5      206.59      223.61     21.34 o 
   5   3   5      122.64      165.49     19.91 o 
   6   3   5       41.61       51.27     20.43 o 
   7   3   5      113.90      101.44     28.82 o 
   8   3   5       51.28       79.36     22.72 o 
   9   3   5        6.35       38.43     21.67 o 
  10   3   5       24.46       -4.47     21.96 o 
  11   3   5        1.20       15.96     23.52 o 
  12   3   5       49.96       41.42     26.28 o 
  13   3   5       22.95       43.15     26.49 o 
  14   3   5      234.10      226.34     36.00 o 
   1   4   5       41.85       62.60     16.31 o 
   2   4   5      108.78      136.26     18.71 o 
   3   4   5      220.62      273.23     22.26 o 
   4   4   5        6.57        1.02     18.71 o 
   5   4   5       91.06      106.75     18.64 o 
   6   4   5      150.65      126.44     36.63 o 
   7   4   5      205.58      201.36     26.85 o 
   8   4   5       98.38       99.30     23.71 o 
   9   4   5       24.81       42.24     22.19 o 
  10   4   5      100.32       40.18     24.35 o 
  11   4   5       28.19       38.25     25.00 o 
  12   4   5       11.50       29.98     24.80 o 
  13   4   5      121.35      141.12     36.86 o 
  14   4   5       18.15       32.31     32.99 o 
   0   5   5     1371.56     1146.50     51.04 o 
   1   5   5      141.66      112.42     16.58 o 
   2   5   5       53.17       72.53     17.05 o 
   3   5   5      561.94      615.36     30.35 o 
   4   5   5      200.57      159.63     21.14 o 
   5   5   5       41.07       33.92     15.21 o 
   6   5   5        5.66       24.16     19.54 o 
   7   5   5      238.48      238.57     27.50 o 
   8   5   5       71.59       83.28     41.55 o 
   9   5   5       46.04       61.57     26.55 o 
  10   5   5        4.56       43.38     23.51 o 
  11   5   5      124.29      114.29     36.35 o 
  12   5   5       31.59       35.58     30.71 o 
  13   5   5      247.86      315.14     74.87 o 
  14   5   5       22.36        4.59     32.75 o 
   1   6   5      263.10      226.16     19.34 o 
   2   6   5       80.37      115.96     17.88 o 
   3   6   5      360.58      362.61     41.75 o 
   4   6   5       57.12       36.65     24.67 o 
   5   6   5      119.52      116.80     17.74 o 
   6   6   5      364.52      335.70     26.56 o 
   7   6   5       82.01       94.29     29.80 o 
   8   6   5      108.80      101.39     23.99 o 
   9   6   5       11.07       34.93     22.04 o 
  10   6   5       49.01       49.12     35.87 o 
  11   6   5      157.18      169.37     40.71 o 
  12   6   5        9.39       10.90     28.70 o 
  13   6   5      144.84      136.15     58.55 o 
  14   6   5       36.39       29.55     40.79 o 
   0   7   5      541.42      466.81     34.36 o 
   1   7   5       60.08       66.57     15.54 o 
   2   7   5      544.37      506.64     25.53 o 
   3   7   5      644.42      612.20     30.40 o 
   4   7   5       41.03       40.41     16.77 o 
   5   7   5      191.02      207.12     20.05 o 
   6   7   5      126.95      181.62     21.54 o 
   7   7   5       50.69       89.70     22.91 o 
   8   7   5       36.13       37.15     25.00 o 
   9   7   5      248.11      193.50     33.58 o 
  10   7   5      256.36      222.64     36.84 o 
  11   7   5       43.12       38.13     29.38 o 
  12   7   5       54.31       36.76     30.51 o 
  13   7   5       57.65       80.82     34.32 o 
  14   7   5       21.67       63.83     40.19 o 
   1   8   5      665.20      631.02     31.93 o 
   2   8   5       43.07       64.59     28.48 o 
   3   8   5      221.22      265.36     27.79 o 
   4   8   5      279.18      276.97     26.93 o 
   5   8   5       21.80       29.20     19.50 o 
   6   8   5      213.30      239.14     24.17 o 
   7   8   5       12.73       -2.17     22.26 o 
   8   8   5      111.18       57.19     33.38 o 
   9   8   5       82.76       64.70     29.40 o 
  10   8   5       66.19       91.69     45.48 o 
  11   8   5        2.09      -18.59     30.01 o 
  12   8   5      127.13       85.31     43.91 o 
  13   8   5      127.87       85.92     35.04 o 
   0   9   5      362.91      350.69     31.23 o 
   1   9   5      333.47      381.58     38.93 o 
   2   9   5      106.77       90.60     24.26 o 
   3   9   5       52.97       40.38     19.81 o 
   4   9   5      162.00      249.33     47.82 o 
   5   9   5      223.84      203.26     29.03 o 
   6   9   5       76.34       81.21     22.46 o 
   7   9   5        7.91        5.54     20.53 o 
   8   9   5        3.81        6.07     21.72 o 
   9   9   5      102.63       66.79     29.36 o 
  10   9   5      251.80      268.75     39.52 o 
  11   9   5       23.78       63.89     32.46 o 
  12   9   5       44.49       68.41     41.61 o 
  13   9   5       38.37       66.31     33.78 o 
   1  10   5      513.58      513.11     29.27 o 
   2  10   5       47.69       67.24     18.39 o 
   3  10   5      222.29      160.47     35.79 o 
   4  10   5      115.37      118.62     22.69 o 
   5  10   5      277.59      307.64     35.76 o 
   6  10   5      154.20      121.20     23.96 o 
   7  10   5       38.25       24.19     21.33 o 
   8  10   5       55.64       52.63     24.52 o 
   9  10   5       53.68       76.75     24.95 o 
  10  10   5        1.50      -25.79     27.56 o 
  11  10   5       41.94       -8.21     28.08 o 
  12  10   5       78.95       33.82     40.94 o 
  13  10   5       84.42       66.59     32.78 o 
   0  11   5      613.42      678.29     56.07 o 
   1  11   5      435.86      443.33     41.57 o 
   2  11   5      621.71      582.26     31.76 o 
   3  11   5       88.99       92.24     22.01 o 
   4  11   5      293.22      279.50     56.36 o 
   5  11   5       60.44       84.36     22.31 o 
   6  11   5      435.36      398.37     38.56 o 
   7  11   5       35.44       20.99     24.83 o 
   8  11   5      104.18      132.04     26.76 o 
   9  11   5      143.36      166.34     28.38 o 
  10  11   5       84.05       76.13     31.97 o 
  11  11   5       59.24      122.72     33.22 o 
  12  11   5       18.07       55.06     40.15 o 
  13  11   5       55.97       31.91     32.21 o 
   1  12   5       43.28       29.46     20.04 o 
   2  12   5        5.38       53.10     24.82 o 
   3  12   5       45.11       61.72     20.82 o 
   4  12   5       77.95       77.06     28.81 o 
   5  12   5        9.29       42.56     21.12 o 
   6  12   5       96.00       95.42     23.61 o 
   7  12   5      365.08      333.80     37.56 o 
   8  12   5       37.55        2.50     24.05 o 
   9  12   5      355.88      343.32     35.46 o 
  10  12   5        1.51      -23.24     22.08 o 
  11  12   5       41.69       63.67     30.95 o 
  12  12   5       16.41       69.78     33.22 o 
  13  12   5       52.28       34.35     33.06 o 
   0  13   5      344.49      395.44     65.90 o 
   1  13   5      185.26      207.04     34.97 o 
   2  13   5      161.58      147.83     21.48 o 
   3  13   5       94.13       95.30     21.79 o 
   4  13   5      104.61       58.54     21.29 o 
   5  13   5      345.90      291.02     29.75 o 
   6  13   5      242.07      219.90     27.95 o 
   7  13   5       51.74       79.70     26.87 o 
   8  13   5       58.02       45.27     31.39 o 
   9  13   5      330.38      282.62     60.52 o 
  10  13   5        9.47       29.90     24.40 o 
  11  13   5      155.97      181.10     38.19 o 
  12  13   5        3.04        1.86     29.55 o 
  13  13   5       42.22       45.30     33.33 o 
   1  14   5      277.98      279.17     30.08 o 
   2  14   5       76.81       46.50     18.17 o 
   3  14   5       15.24       33.44     18.84 o 
   4  14   5       57.70       47.70     21.13 o 
   5  14   5       11.56       26.11     21.28 o 
   6  14   5       97.45       81.88     23.62 o 
   7  14   5      240.49      237.25     36.69 o 
   8  14   5      129.96       64.17     27.90 o 
   9  14   5      218.99      162.76     33.22 o 
  10  14   5       22.17        9.20     27.18 o 
  11  14   5      108.95       59.34     31.15 o 
  12  14   5        1.50      -11.45     28.57 o 
   0  15   5      181.65      189.09     39.69 o 
   1  15   5       16.44       62.13     23.08 o 
   2  15   5      117.57       91.30     24.68 o 
   3  15   5       86.12       67.24     26.45 o 
   4  15   5      199.30      157.58     25.70 o 
   5  15   5      447.11      426.39     34.30 o 
   6  15   5       87.79      105.54     24.43 o 
   7  15   5       93.69      140.49     26.45 o 
   8  15   5        5.08       23.60     27.20 o 
   9  15   5       73.22       71.64     29.68 o 
  10  15   5        6.78       22.47     29.57 o 
  11  15   5      100.28       78.74     32.07 o 
  12  15   5       37.24       -4.90     39.10 o 
   1  16   5      231.34      227.86     29.11 o 
   2  16   5       74.79       56.54     23.16 o 
   3  16   5      155.42      172.47     25.33 o 
   4  16   5       33.31       40.55     20.91 o 
   5  16   5      106.29      108.04     24.53 o 
   6  16   5       40.00       42.09     22.85 o 
   7  16   5       91.98       85.09     25.34 o 
   8  16   5       57.96       34.72     29.65 o 
   9  16   5       44.20       20.09     28.49 o 
  10  16   5       13.70       27.63     29.09 o 
  11  16   5       83.29       43.47     31.31 o 
  12  16   5       53.60       17.90     37.85 o 
   0  17   5        1.20      -11.39     29.08 o 
   1  17   5       68.91       73.85     24.57 o 
   2  17   5       46.43       17.99     22.14 o 
   3  17   5       28.80       39.97     26.42 o 
   4  17   5       17.89      -14.53     19.71 o 
   5  17   5      116.46      129.77     38.82 o 
   6  17   5       25.83       25.74     22.02 o 
   7  17   5       61.92       52.28     23.21 o 
   8  17   5       12.05       21.62     26.92 o 
   9  17   5       14.56        9.17     36.92 o 
  10  17   5       57.21       87.88     49.57 o 
  11  17   5        2.60       17.33     29.05 o 
  12  17   5       14.48      -17.44     29.21 o 
   1  18   5      137.28      126.88     26.29 o 
   2  18   5      115.93       90.26     26.04 o 
   3  18   5       57.44       37.07     27.16 o 
   4  18   5       78.80       56.38     29.24 o 
   5  18   5       53.55       23.85     21.99 o 
   6  18   5       13.93       32.59     22.41 o 
   7  18   5       87.04      112.15     26.70 o 
   8  18   5       92.25       70.50     30.43 o 
   9  18   5        4.85      -37.19     24.79 o 
  10  18   5        4.04        4.75     27.58 o 
  11  18   5       26.15      -11.03     35.86 o 
   0  19   5      192.07      130.21     39.10 o 
   1  19   5        1.89       47.48     23.91 o 
   2  19   5       99.54       90.63     25.64 o 
   3  19   5       25.32       38.94     28.13 o 
   4  19   5       19.09       25.87     21.43 o 
   5  19   5       37.57       25.43     22.51 o 
   6  19   5        2.42       -7.04     21.58 o 
   7  19   5       66.06       46.87     24.29 o 
   8  19   5       56.15       11.64     29.26 o 
   9  19   5       31.82       24.30     28.88 o 
  10  19   5       38.35       45.70     31.52 o 
  11  19   5       28.66       14.80     29.63 o 
   1  20   5       27.11        7.25     22.39 o 
   2  20   5       45.03       73.28     25.13 o 
   3  20   5       47.99       52.70     28.88 o 
   4  20   5       88.97      117.54     31.86 o 
   5  20   5       75.12       42.95     23.38 o 
   6  20   5      111.23       60.35     24.33 o 
   7  20   5      144.86      191.80     29.89 o 
   8  20   5       26.41      -12.16     30.15 o 
   9  20   5       70.07       41.86     31.19 o 
  10  20   5       93.92       76.46     58.61 o 
  11  20   5       98.55       99.30     35.34 o 
   0  21   5      123.38      103.49     38.78 o 
   1  21   5       55.59       31.53     25.01 o 
   2  21   5      114.78      169.09     29.93 o 
   3  21   5       12.95       40.29     26.79 o 
   4  21   5      104.09       62.04     29.64 o 
   5  21   5       46.85       51.28     23.94 o 
   6  21   5       62.59       86.14     26.53 o 
   7  21   5       45.71       53.23     30.91 o 
   8  21   5       13.55       46.93     33.99 o 
   9  21   5       51.93       36.49     31.49 o 
  10  21   5      174.43      195.66     39.62 o 
   1  22   5        6.54        6.21     22.95 o 
   2  22   5       24.83       34.59     24.07 o 
   3  22   5       28.46       11.37     31.65 o 
   4  22   5      120.88       95.73     38.13 o 
   5  22   5       21.45      -21.56     28.38 o 
   6  22   5       83.52      108.25     27.77 o 
   7  22   5       28.87       33.74     24.68 o 
   8  22   5        3.38      -32.23     27.71 o 
   9  22   5        0.95        1.13     31.11 o 
  10  22   5       95.02       16.84     42.02 o 
   0  23   5       71.98       17.39     63.53 o 
   1  23   5       19.51        5.62     25.12 o 
   2  23   5      190.93      202.24     32.05 o 
   3  23   5       81.31       63.80     31.34 o 
   4  23   5      112.46      128.61     33.70 o 
   5  23   5       15.40       39.47     44.49 o 
   6  23   5      112.98       99.94     33.69 o 
   7  23   5       39.17       53.73     26.29 o 
   8  23   5       10.45       29.29     31.19 o 
   9  23   5       90.94       51.56     33.49 o 
   1  24   5      101.39       29.04     26.61 o 
   2  24   5       58.54       75.99     28.27 o 
   3  24   5      245.15      271.79     40.12 o 
   4  24   5       42.39      -11.81     28.27 o 
   5  24   5       33.98       66.48     35.20 o 
   6  24   5       63.04       45.50     41.79 o 
   7  24   5      131.35      175.28     31.93 o 
   8  24   5        9.38        7.64     30.78 o 
   9  24   5       14.34       38.42     53.06 o 
   0  25   5       22.82       30.73     36.76 o 
   1  25   5       61.71       63.76     28.34 o 
   2  25   5        5.41       41.88     26.77 o 
   3  25   5       30.25       10.92     29.77 o 
   4  25   5       43.40       45.39     30.92 o 
   5  25   5        7.85        9.63     29.85 o 
   6  25   5       14.19      -11.79     31.06 o 
   7  25   5        4.88       22.46     32.09 o 
   8  25   5      115.40      131.50     32.68 o 
   1  26   5        6.32      -17.55     24.76 o 
   2  26   5       36.33       39.25     32.30 o 
   3  26   5       79.13      125.35     36.58 o 
   4  26   5       63.93      147.54     36.67 o 
   5  26   5       24.52       32.24     33.22 o 
   6  26   5       22.80      -25.73     31.12 o 
   7  26   5       36.83       13.25     37.96 o 
   0  27   5       12.50      -46.90     36.39 o 
   1  27   5       49.83       15.04     28.09 o 
   2  27   5       47.94       68.80     34.96 o 
   3  27   5        2.94       45.84     59.44 o 
   4  27   5       17.34       35.56     31.92 o 
   5  27   5        9.11       38.18     41.98 o 
   6  27   5       34.49      -15.04     31.15 o 
   7  27   5       22.55       51.63     35.18 o 
   1  28   5       53.99       25.58     28.87 o 
   2  28   5       61.38      106.24     36.82 o 
   3  28   5        8.24       -3.87     32.92 o 
   4  28   5        9.67       29.38     35.82 o 
   5  28   5       10.64      -18.13     31.38 o 
   6  28   5       25.02       37.68     35.17 o 
   0  29   5       90.35       27.26     38.87 o 
   1  29   5       22.78       35.30     29.57 o 
   2  29   5       43.73       51.86     34.10 o 
   3  29   5       27.41      -33.97     30.70 o 
   4  29   5      106.58      109.35     38.03 o 
   5  29   5       13.50       36.73     34.72 o 
   1  30   5        7.32        2.01     28.74 o 
   2  30   5       46.68       28.45     35.80 o 
   3  30   5       34.95       13.42     33.73 o 
   0  31   5      132.51       61.27     46.70 o 
   0   0   6      241.76      170.17     46.13 o 
   2   0   6      173.64      171.16     48.63 o 
   4   0   6      724.59      596.39     53.28 o 
   6   0   6       16.38       37.62     50.69 o 
   8   0   6       21.66      -44.84     31.00 o 
  10   0   6       93.04       81.46     60.38 o 
   1   1   6      227.13      239.10     37.64 o 
   2   1   6      498.63      494.85    156.29 o 
   3   1   6        9.11        9.19     22.34 o 
   4   1   6       34.66      113.80     23.04 o 
   5   1   6       22.94       30.52     20.61 o 
   6   1   6      164.15      123.31     25.20 o 
   7   1   6       14.36       25.22     22.27 o 
   8   1   6       54.61       53.63     25.40 o 
   9   1   6       41.08        9.18     24.03 o 
  10   1   6       19.69       27.18     26.21 o 
  11   1   6        3.85       -3.55     29.57 o 
   0   2   6      450.25      735.18     79.88 o 
   1   2   6        1.55       37.31     53.42 o 
   2   2   6      102.43      204.56     35.18 o 
   3   2   6       54.28       70.05     24.34 o 
   4   2   6      249.94      246.72     28.42 o 
   5   2   6       11.24       -9.45     18.98 o 
   6   2   6       40.03       75.33     23.93 o 
   7   2   6       44.65       -6.06     21.83 o 
   8   2   6        8.60       -7.90     23.79 o 
   9   2   6       54.45       58.42     31.16 o 
  10   2   6        8.06       43.36     30.18 o 
  11   2   6       24.22       18.83     31.29 o 
   1   3   6      139.35      142.93     32.51 o 
   2   3   6      102.06      149.00     27.42 o 
   3   3   6        3.40      -15.31     21.36 o 
   4   3   6       30.75       42.54     24.11 o 
   5   3   6       37.66       41.96     21.64 o 
   6   3   6      133.18      154.40     34.12 o 
   7   3   6       23.42        6.44     36.02 o 
   8   3   6       73.65       69.36     30.86 o 
   9   3   6       59.98       84.84     31.90 o 
  10   3   6       70.02       52.05     32.51 o 
  11   3   6       16.35       31.06     43.37 o 
   0   4   6      115.95      130.48     34.73 o 
   1   4   6       28.57       58.91     21.36 o 
   2   4   6      209.12      162.17     24.06 o 
   3   4   6       29.96       56.80     24.82 o 
   4   4   6        9.92       23.66     22.89 o 
   5   4   6       66.46       80.50     26.81 o 
   6   4   6       86.36       72.31     28.17 o 
   7   4   6       35.31        5.68     26.17 o 
   8   4   6       84.78       68.64     41.76 o 
   9   4   6       15.70       16.30     42.31 o 
  10   4   6       23.27       44.85     31.47 o 
  11   4   6       37.09       41.50     32.46 o 
   1   5   6       61.62       69.77     26.48 o 
   2   5   6       72.71       62.79     21.50 o 
   3   5   6      114.13       96.35     25.84 o 
   4   5   6       26.93        2.89     22.08 o 
   5   5   6       48.05       48.80     31.84 o 
   6   5   6      119.25      113.18     35.70 o 
   7   5   6        3.21       22.93     26.95 o 
   8   5   6       30.38       77.35     34.40 o 
   9   5   6      155.33      204.92     38.19 o 
  10   5   6       47.67       45.78     32.83 o 
  11   5   6       61.02       58.29     33.96 o 
   0   6   6       76.27       62.60     31.48 o 
   1   6   6        1.84      -11.34     20.57 o 
   2   6   6      120.38      103.44     25.71 o 
   3   6   6       27.06       -1.60     19.50 o 
   4   6   6       19.38       21.25     20.55 o 
   5   6   6      134.95      105.73     35.39 o 
   6   6   6      134.87      164.72     39.27 o 
   7   6   6       17.85       11.76     26.52 o 
   8   6   6       62.63       54.54     28.44 o 
   9   6   6        1.33       37.70     30.58 o 
  10   6   6       24.95       41.95     42.42 o 
  11   6   6       40.32       35.62     33.58 o 
   1   7   6        8.47        9.35     20.52 o 
   2   7   6       91.99       73.52     24.02 o 
   3   7   6       47.78       73.15     22.56 o 
   4   7   6        4.74      -19.79     19.38 o 
   5   7   6        2.22      -12.13     27.82 o 
   6   7   6       76.86       77.08     35.50 o 
   7   7   6       12.20      -11.01     25.18 o 
   8   7   6       75.10       44.70     29.19 o 
   9   7   6       57.02       44.24     30.57 o 
  10   7   6       56.24       77.29     34.67 o 
  11   7   6       41.26      -26.00     29.97 o 
   0   8   6      170.57      226.25     63.29 o 
   1   8   6       19.10       27.30     21.89 o 
   2   8   6       48.77       33.16     20.89 o 
   3   8   6      126.16      128.17     24.72 o 
   4   8   6       10.18      -15.54     19.81 o 
   5   8   6       40.17       12.80     24.41 o 
   6   8   6      114.55      122.09     53.61 o 
   7   8   6       29.00       28.22     36.06 o 
   8   8   6      193.74      122.93     34.11 o 
   9   8   6       15.94       -4.61     27.31 o 
  10   8   6       35.10       34.54     32.46 o 
  11   8   6       21.87       41.03     36.78 o 
   1   9   6       35.55       18.42     22.06 o 
   2   9   6      169.24      162.57     32.42 o 
   3   9   6       84.42      116.11     23.90 o 
   4   9   6       23.23       17.29     22.76 o 
   5   9   6       31.56       32.99     26.36 o 
   6   9   6       66.96       36.69     27.06 o 
   7   9   6      205.56      226.46     44.28 o 
   8   9   6       19.04       33.31     66.75 o 
   9   9   6        0.65       18.48     28.79 o 
  10   9   6       41.18       -8.00     30.02 o 
  11   9   6       52.14       64.39     35.25 o 
   0  10   6       94.18      170.65     40.22 o 
   1  10   6       97.65      138.16     26.66 o 
   2  10   6       73.25       49.64     28.66 o 
   3  10   6       97.95       84.93     23.41 o 
   4  10   6       30.00       25.18     21.51 o 
   5  10   6       36.37        9.18     31.69 o 
   6  10   6        5.89       23.19     27.18 o 
   7  10   6       75.29       43.85     29.12 o 
   8  10   6       13.28      -13.91     31.09 o 
   9  10   6        6.45       -5.51     34.84 o 
  10  10   6      122.65       52.55     33.63 o 
   1  11   6       70.03       18.47     23.17 o 
   2  11   6       12.43       35.24     27.56 o 
   3  11   6       13.02        6.27     26.18 o 
   4  11   6       78.79       47.53     22.41 o 
   5  11   6       18.57       14.87     26.09 o 
   6  11   6       42.71       52.89     28.59 o 
   7  11   6       35.66       25.42     27.41 o 
   8  11   6        0.96       -8.17     34.17 o 
   9  11   6       11.27       46.96     38.63 o 
  10  11   6       14.66       43.99     40.86 o 
   0  12   6       46.53       28.56     43.61 o 
   1  12   6       13.21       16.33     22.87 o 
   2  12   6       13.81       -3.81     39.09 o 
   3  12   6       59.30       59.48     29.19 o 
   4  12   6      105.81      106.71     25.63 o 
   5  12   6       22.01       59.35     24.15 o 
   6  12   6       25.16        2.36     29.39 o 
   7  12   6       81.21       77.65     31.32 o 
   8  12   6       14.53       35.45     29.38 o 
   9  12   6       11.96      -41.77     34.75 o 
  10  12   6       94.47       75.14     41.81 o 
   1  13   6      101.72      120.35     27.86 o 
   2  13   6       49.07       66.92     30.07 o 
   3  13   6       30.06       56.72     28.95 o 
   4  13   6       40.88       49.12     36.44 o 
   5  13   6       68.75       45.37     24.28 o 
   6  13   6       21.09      -14.25     33.16 o 
   7  13   6      158.61      153.93     60.85 o 
   8  13   6        3.83       16.79     27.35 o 
   9  13   6        5.38       -4.46     46.18 o 
  10  13   6        6.57       -5.06     36.82 o 
   0  14   6       78.25       60.41     37.08 o 
   1  14   6       21.54       10.77     23.49 o 
   2  14   6      158.82      144.41     33.40 o 
   3  14   6      131.50      129.82     33.12 o 
   4  14   6        0.67        9.11     27.03 o 
   5  14   6       52.48       64.61     24.87 o 
   6  14   6       28.32       35.21     33.41 o 
   7  14   6      108.78      117.84     32.15 o 
   8  14   6        2.03       26.25     28.41 o 
   9  14   6       88.97       74.76     37.39 o 
   1  15   6       56.21       28.30     25.29 o 
   2  15   6        4.14       -7.98     49.14 o 
   3  15   6      109.44       63.01     31.11 o 
   4  15   6        7.76        1.08     27.26 o 
   5  15   6       39.35       75.00     42.99 o 
   6  15   6       68.93       48.38     32.96 o 
   7  15   6       41.00       15.35     28.37 o 
   8  15   6        9.02       23.69     30.71 o 
   9  15   6       38.11       47.53     32.15 o 
   0  16   6        1.79      -31.83     32.97 o 
   1  16   6       62.97       36.78     28.15 o 
   2  16   6        4.52       -8.27     27.64 o 
   3  16   6       15.64       10.37     28.59 o 
   4  16   6       77.99       51.71     30.54 o 
   5  16   6      139.15       50.49     32.10 o 
   6  16   6        0.61       19.93     36.43 o 
   7  16   6       34.07       -1.46     28.14 o 
   8  16   6        8.00       13.36     30.68 o 
   9  16   6       73.77       66.11     32.98 o 
   1  17   6       91.51       50.35     26.54 o 
   2  17   6       29.69        5.12     34.97 o 
   3  17   6      246.33      174.86     36.68 o 
   4  17   6       12.58      -27.02     27.59 o 
   5  17   6       64.76       96.83     52.77 o 
   6  17   6       20.53       17.36     56.47 o 
   7  17   6       40.78      122.13     33.74 o 
   8  17   6       24.76       -0.98     30.05 o 
   0  18   6      216.62      194.83     46.50 o 
   1  18   6       15.03       25.91     26.21 o 
   2  18   6       25.85       34.96     31.52 o 
   3  18   6       39.36       20.56     48.11 o 
   4  18   6       19.93       27.62     33.83 o 
   5  18   6       83.26       41.49     31.30 o 
   6  18   6       62.87      102.64     43.28 o 
   7  18   6       35.24       14.63     37.39 o 
   8  18   6       49.02       47.39     37.21 o 
   1  19   6       75.65      105.06     30.91 o 
   2  19   6       44.05       24.80     31.20 o 
   3  19   6       74.85      137.82     36.93 o 
   4  19   6        4.38       -7.02     30.37 o 
   5  19   6       19.13       37.86     31.90 o 
   6  19   6       87.13      118.15     44.99 o 
   7  19   6       64.01       51.23     42.17 o 
   0  20   6       58.34       40.62     39.35 o 
   1  20   6        8.23        5.80     26.40 o 
   2  20   6        1.32      -14.90     29.56 o 
   3  20   6        1.41       32.71     32.47 o 
   4  20   6       57.15       91.23     35.81 o 
   5  20   6       33.37       41.61     33.03 o 
   6  20   6       42.18       58.29     51.78 o 
   7  20   6       10.95      -17.73     37.63 o 
   1  21   6       35.28       22.13     27.39 o 
   2  21   6       24.22       40.00     33.21 o 
   3  21   6       32.51       26.09     31.62 o 
   4  21   6       25.01       25.18     32.94 o 
   5  21   6       74.08       64.42     35.05 o 
   6  21   6       31.43       19.63     41.85 o 
   0  22   6       20.24      -14.95     42.13 o 
   1  22   6       28.77       15.64     28.15 o 
   2  22   6       42.01       62.01     33.71 o 
   3  22   6        2.98       86.47     40.70 o 
   4  22   6       79.37       71.52     36.10 o 
   5  22   6       33.68       33.27     33.25 o 
   6  22   6       22.52       42.08     39.39 o 
   1  23   6       14.02       18.11     28.66 o 
   2  23   6        2.79      -43.81     29.21 o 
   3  23   6        7.58       29.47     33.13 o 
   4  23   6       30.79        6.04     32.89 o 
   5  23   6       25.59       20.77     33.17 o 
   0  24   6       39.15       30.12     42.23 o 
   1  24   6       13.72       17.77     27.73 o 
   2  24   6       20.51       11.57     31.87 o 
   3  24   6       32.97       41.50     34.12 o 
   4  24   6       10.37       53.18     34.43 o 
   1  25   6       16.49       24.97     28.52 o 
   2  25   6        2.50        0.36     32.01 o 
   6   0   7       81.23       98.88     55.66 o 
   1   1   7        7.43      116.79     52.85 o 
   2   1   7       13.25       47.70     50.20 o 
   3   1   7        7.24      -26.87     46.55 o 
   5   1   7       19.12       17.96     45.30 o 
   6   1   7       45.17       79.96     37.50 o 
   7   1   7        8.30       47.08     60.58 o 
   1   2   7        7.64       43.17     51.39 o 
   2   2   7       13.02       16.51     49.31 o 
   3   2   7       55.32      105.18     57.33 o 
   4   2   7       23.80       19.73     53.74 o 
   5   2   7       20.59       54.12     47.25 o 
   6   2   7      124.58      206.44     45.72 o 
   7   2   7       35.51       16.26     34.55 o 
   1   3   7        7.72       75.19     53.06 o 
   2   3   7       17.44       17.39     49.73 o 
   3   3   7       20.20       14.11     49.15 o 
   4   3   7       13.70      -15.46     51.34 o 
   5   3   7       61.92      112.93     41.00 o 
   6   3   7        7.81       36.98     38.46 o 
   7   3   7       13.12       28.31     35.86 o 
   1   4   7       58.23       83.21     56.18 o 
   2   4   7       23.92      -34.89     48.53 o 
   3   4   7       49.06      -28.79     48.48 o 
   4   4   7       55.44       64.02     36.77 o 
   5   4   7       18.21       11.80     36.53 o 
   6   4   7       10.11       28.02     46.00 o 
   7   4   7        5.80       10.37     36.06 o 
   1   5   7       30.55        9.58     49.41 o 
   2   5   7       30.92      -56.18     46.60 o 
   3   5   7       17.63      -61.13     45.87 o 
   4   5   7        7.09      -42.28     49.05 o 
   5   5   7       38.95       36.57     35.66 o 
   6   5   7        1.26       11.57     35.08 o 
   7   5   7        0.30       75.11     39.08 o 
   1   6   7      133.01      148.97     63.37 o 
   2   6   7       28.25        1.35     52.17 o 
   3   6   7      112.07      109.56     62.48 o 
   4   6   7       59.97       78.11     61.91 o 
   5   6   7       47.62       81.47     38.79 o 
   6   6   7       25.44      115.10     41.32 o 
   7   6   7       11.82       92.46     40.12 o 
   0   7   7       35.81       71.69     39.66 o 
   1   7   7       35.51       59.18     38.68 o 
   2   7   7       16.66       22.61     35.07 o 
   3   7   7       10.68       -1.51     53.58 o 
   4   7   7      148.48       70.56     63.84 o 
   5   7   7        1.24       81.28     63.37 o 
   6   7   7       35.93       24.48     36.59 o 
   7   7   7       20.84      -35.94     38.04 o 
   1   8   7       48.69       19.97     30.43 o 
   2   8   7       39.94        0.02     29.35 o 
   3   8   7        3.38      -41.14     45.87 o 
   4   8   7       18.93       14.84     57.33 o 
   5   8   7        2.29      -34.00     53.79 o 
   6   8   7       23.66      -10.79     41.55 o 
   7   8   7        1.47       34.28     38.67 o 
   0   9   7       10.86      -20.72     34.28 o 
   1   9   7        3.35      -15.31     27.26 o 
   2   9   7        5.40        6.80     28.64 o 
   3   9   7       14.02       10.07     38.33 o 
   4   9   7      123.00       83.00     62.85 o 
   5   9   7       55.22       49.83     60.61 o 
   6   9   7       35.45       96.12     63.84 o 
   1  10   7       35.27       41.10     30.48 o 
   2  10   7       45.23       23.99     30.28 o 
   3  10   7       27.61       16.15     84.20 o 
   4  10   7       27.74       27.30     40.62 o 
   5  10   7       15.80       29.78     61.18 o 
   6  10   7       11.70       49.62     62.22 o 
   0  11   7        0.55       30.23     35.89 o 
   1  11   7       11.19        6.39     29.32 o 
   2  11   7       14.17      -17.70     29.75 o 
   3  11   7        0.50      -10.32     29.88 o 
   4  11   7       40.92       38.87     41.29 o 
   5  11   7       78.02       37.73     40.30 o 
   6  11   7       26.55       27.70     63.32 o 
   1  12   7       27.91       38.28     31.30 o 
   2  12   7       30.40       25.37     31.36 o 
   3  12   7       59.53       30.06     32.26 o 
   4  12   7        2.10        3.98     39.65 o 
   5  12   7       19.33       85.19     62.43 o 
   0  13   7       17.74       35.48     40.02 o 
   1  13   7       46.19       51.63     33.09 o 
   2  13   7       21.14       17.22     32.20 o 
   3  13   7        7.52       -4.95     31.14 o 
   4  13   7       36.94       27.90     41.31 o 
   5  13   7       11.86       25.02     39.37 o 
   1  14   7       31.78       38.12     33.10 o 
   2  14   7        5.98       28.94     32.37 o 
   3  14   7       30.17       19.66     32.85 o 
   4  14   7        3.60      -34.22     55.25 o 
   0  15   7       68.46       51.23     41.02 o 
   1  15   7       29.89       41.66     33.18 o 
   2  15   7       42.22       56.40     38.31 o 
   3  15   7        4.68        9.84     32.51 o 
   1  16   7        6.80       -6.59     32.63 o 
   2  16   7       13.62      -37.93     29.96 o 
   0  17   7       51.11       54.86     44.30 o 
                                                 
